# Supplementary material for: Interplay between hepatic mitochondria-associated membranes, lipid metabolism and caveolin-1 in mice
Source: Sci Rep. 2016 Jun 6;6:27351. doi: 10.1038/srep27351 (PMC4894368; doi:10.1038/srep27351)
Supplement: Supplementary Dataset 1 [file srep27351-s2.xls]

## Sheet: A - ALL PROTEINS
FASTA	PROTEIN	ROW LABELS	PEPTIDES REPLICATE #1	PEPTIDES REPLICATE #2	PEPTIDES REPLICATE #3	AVERAGE
Q8C196	CPSM_MOUSE	>sp|Q8C196|CPSM_MOUSE Carbamoyl-phosphate synthase [ammonia], mitochondrial OS=Mus musculus GN=Cps1 PE=1 SV=2	109	112	122	114.333
Q9R0H0	ACOX1_MOUSE	>sp|Q9R0H0|ACOX1_MOUSE Peroxisomal acyl-coenzyme A oxidase 1 OS=Mus musculus GN=Acox1 PE=1 SV=5	60	56	63	59.6667
P08113	ENPL_MOUSE	>sp|P08113|ENPL_MOUSE Endoplasmin OS=Mus musculus GN=Hsp90b1 PE=1 SV=2	59	58	57	58
Q9DBM2	ECHP_MOUSE	>sp|Q9DBM2|ECHP_MOUSE Peroxisomal bifunctional enzyme OS=Mus musculus GN=Ehhadh PE=1 SV=4	47	51	51	49.6667
Q05920	PYC_MOUSE	>sp|Q05920|PYC_MOUSE Pyruvate carboxylase, mitochondrial OS=Mus musculus GN=Pc PE=1 SV=1	46	43	58	49
P34914	HYES_MOUSE	>sp|P34914|HYES_MOUSE Bifunctional epoxide hydrolase 2 OS=Mus musculus GN=Ephx2 PE=1 SV=2	47	44	52	47.6667
P28665	MUG1_MOUSE	>sp|P28665|MUG1_MOUSE Murinoglobulin-1 OS=Mus musculus GN=Mug1 PE=1 SV=3	46	51	43	46.6667
Q99LB7	SARDH_MOUSE	>sp|Q99LB7|SARDH_MOUSE Sarcosine dehydrogenase, mitochondrial OS=Mus musculus GN=Sardh PE=1 SV=1	41	46	50	45.6667
Q3UQ44	IQGA2_MOUSE	>sp|Q3UQ44|IQGA2_MOUSE Ras GTPase-activating-like protein IQGAP2 OS=Mus musculus GN=Iqgap2 PE=1 SV=2	47	37	53	45.6667
P27046	MA2A1_MOUSE	>sp|P27046|MA2A1_MOUSE Alpha-mannosidase 2 OS=Mus musculus GN=Man2a1 PE=1 SV=2	45	51	41	45.6667
Q8BMS1	ECHA_MOUSE	>sp|Q8BMS1|ECHA_MOUSE Trifunctional enzyme subunit alpha, mitochondrial OS=Mus musculus GN=Hadha PE=1 SV=1	43	42	49	44.6667
P20029	GRP78_MOUSE	>sp|P20029|GRP78_MOUSE 78 kDa glucose-regulated protein OS=Mus musculus GN=Hspa5 PE=1 SV=3	44	45	45	44.6667
P01027	CO3_MOUSE	>sp|P01027|CO3_MOUSE Complement C3 OS=Mus musculus GN=C3 PE=1 SV=3	43	46	44	44.3333
P32020	NLTP_MOUSE	>sp|P32020|NLTP_MOUSE Non-specific lipid-transfer protein OS=Mus musculus GN=Scp2 PE=1 SV=3	44	43	44	43.6667
P56480	ATPB_MOUSE	>sp|P56480|ATPB_MOUSE ATP synthase subunit beta, mitochondrial OS=Mus musculus GN=Atp5b PE=1 SV=2	42	41	43	42
Q9DBN5	LONP2_MOUSE	>sp|Q9DBN5|LONP2_MOUSE Lon protease homolog 2, peroxisomal OS=Mus musculus GN=Lonp2 PE=2 SV=1	42	41	41	41.3333
P41216	ACSL1_MOUSE	>sp|P41216|ACSL1_MOUSE Long-chain-fatty-acid--CoA ligase 1 OS=Mus musculus GN=Acsl1 PE=1 SV=2	40	41	40	40.3333
Q9DBT9	M2GD_MOUSE	>sp|Q9DBT9|M2GD_MOUSE Dimethylglycine dehydrogenase, mitochondrial OS=Mus musculus GN=Dmgdh PE=1 SV=1	38	38	44	40
P51660	DHB4_MOUSE	>sp|P51660|DHB4_MOUSE Peroxisomal multifunctional enzyme type 2 OS=Mus musculus GN=Hsd17b4 PE=1 SV=3	39	40	41	40
Q8BHN3	GANAB_MOUSE	>sp|Q8BHN3|GANAB_MOUSE Neutral alpha-glucosidase AB OS=Mus musculus GN=Ganab PE=1 SV=1	39	38	42	39.6667
P63038	CH60_MOUSE	>sp|P63038|CH60_MOUSE 60 kDa heat shock protein, mitochondrial OS=Mus musculus GN=Hspd1 PE=1 SV=1	43	31	45	39.6667
O35488	S27A2_MOUSE	>sp|O35488|S27A2_MOUSE Very long-chain acyl-CoA synthetase OS=Mus musculus GN=Slc27a2 PE=1 SV=2	36	40	43	39.6667
P55096	ABCD3_MOUSE	>sp|P55096|ABCD3_MOUSE ATP-binding cassette sub-family D member 3 OS=Mus musculus GN=Abcd3 PE=1 SV=2	38	36	42	38.6667
P08003	PDIA4_MOUSE	>sp|P08003|PDIA4_MOUSE Protein disulfide-isomerase A4 OS=Mus musculus GN=Pdia4 PE=1 SV=3	45	37	33	38.3333
Q9JKR6	HYOU1_MOUSE	>sp|Q9JKR6|HYOU1_MOUSE Hypoxia up-regulated protein 1 OS=Mus musculus GN=Hyou1 PE=1 SV=1	38	43	33	38
Q8CC88	VWA8_MOUSE	>sp|Q8CC88|VWA8_MOUSE von Willebrand factor A domain-containing protein 8 OS=Mus musculus GN=Vwa8 PE=2 SV=2	31	35	48	38
P27773	PDIA3_MOUSE	>sp|P27773|PDIA3_MOUSE Protein disulfide-isomerase A3 OS=Mus musculus GN=Pdia3 PE=1 SV=2	37	38	39	38
Q921I1	TRFE_MOUSE	>sp|Q921I1|TRFE_MOUSE Serotransferrin OS=Mus musculus GN=Tf PE=1 SV=1	37	43	33	37.6667
Q6P5E4	UGGG1_MOUSE	>sp|Q6P5E4|UGGG1_MOUSE UDP-glucose:glycoprotein glucosyltransferase 1 OS=Mus musculus GN=Uggt1 PE=1 SV=4	41	37	35	37.6667
O08601	MTP_MOUSE	>sp|O08601|MTP_MOUSE Microsomal triglyceride transfer protein large subunit OS=Mus musculus GN=Mttp PE=2 SV=2	37	40	36	37.6667
Q80XL6	ACD11_MOUSE	>sp|Q80XL6|ACD11_MOUSE Acyl-CoA dehydrogenase family member 11 OS=Mus musculus GN=Acad11 PE=1 SV=2	36	33	43	37.3333
P07724	ALBU_MOUSE	>sp|P07724|ALBU_MOUSE Serum albumin OS=Mus musculus GN=Alb PE=1 SV=3	37	39	36	37.3333
Q9QXD1	ACOX2_MOUSE	>sp|Q9QXD1|ACOX2_MOUSE Peroxisomal acyl-coenzyme A oxidase 2 OS=Mus musculus GN=Acox2 PE=1 SV=2	34	36	38	36
Q8BWT1	THIM_MOUSE	>sp|Q8BWT1|THIM_MOUSE 3-ketoacyl-CoA thiolase, mitochondrial OS=Mus musculus GN=Acaa2 PE=1 SV=3	37	32	39	36
P09103	PDIA1_MOUSE	>sp|P09103|PDIA1_MOUSE Protein disulfide-isomerase OS=Mus musculus GN=P4hb PE=1 SV=2	37	35	36	36
Q8VDD5	MYH9_MOUSE	>sp|Q8VDD5|MYH9_MOUSE Myosin-9 OS=Mus musculus GN=Myh9 PE=1 SV=4	41	35	27	34.3333
P24270	CATA_MOUSE	>sp|P24270|CATA_MOUSE Catalase OS=Mus musculus GN=Cat PE=1 SV=4	35	33	35	34.3333
Q03265	ATPA_MOUSE	>sp|Q03265|ATPA_MOUSE ATP synthase subunit alpha, mitochondrial OS=Mus musculus GN=Atp5a1 PE=1 SV=1	34	32	36	34
P56593	CP2AC_MOUSE	>sp|P56593|CP2AC_MOUSE Cytochrome P450 2A12 OS=Mus musculus GN=Cyp2a12 PE=1 SV=2	31	37	34	34
P50544	ACADV_MOUSE	>sp|P50544|ACADV_MOUSE Very long-chain specific acyl-CoA dehydrogenase, mitochondrial OS=Mus musculus GN=Acadvl PE=1 SV=3	32	31	39	34
P33267	CP2F2_MOUSE	>sp|P33267|CP2F2_MOUSE Cytochrome P450 2F2 OS=Mus musculus GN=Cyp2f2 PE=2 SV=1	34	34	34	34
P37040	NCPR_MOUSE	>sp|P37040|NCPR_MOUSE NADPH--cytochrome P450 reductase OS=Mus musculus GN=Por PE=1 SV=2	33	33	34	33.3333
Q9QXE0	HACL1_MOUSE	>sp|Q9QXE0|HACL1_MOUSE 2-hydroxyacyl-CoA lyase 1 OS=Mus musculus GN=Hacl1 PE=1 SV=2	33	31	34	32.6667
Q6PB66	LPPRC_MOUSE	>sp|Q6PB66|LPPRC_MOUSE Leucine-rich PPR motif-containing protein, mitochondrial OS=Mus musculus GN=Lrpprc PE=1 SV=2	28	30	38	32
Q91VD9	NDUS1_MOUSE	>sp|Q91VD9|NDUS1_MOUSE NADH-ubiquinone oxidoreductase 75 kDa subunit, mitochondrial OS=Mus musculus GN=Ndufs1 PE=1 SV=2	31	30	34	31.6667
P38647	GRP75_MOUSE	>sp|P38647|GRP75_MOUSE Stress-70 protein, mitochondrial OS=Mus musculus GN=Hspa9 PE=1 SV=3	29	30	36	31.6667
Q91WU0	Q91WU0_MOUSE	>tr|Q91WU0|Q91WU0_MOUSE Expressed sequence AU018778 OS=Mus musculus GN=Ces1f PE=2 SV=1	29	33	32	31.3333
Q8K2B3	DHSA_MOUSE	>sp|Q8K2B3|DHSA_MOUSE Succinate dehydrogenase [ubiquinone] flavoprotein subunit, mitochondrial OS=Mus musculus GN=Sdha PE=1 SV=1	29	29	36	31.3333
E9Q414	APOB_MOUSE	>sp|E9Q414|APOB_MOUSE Apolipoprotein B-100 OS=Mus musculus GN=Apob PE=1 SV=1	31	38	25	31.3333
Q8VDN2	AT1A1_MOUSE	>sp|Q8VDN2|AT1A1_MOUSE Sodium/potassium-transporting ATPase subunit alpha-1 OS=Mus musculus GN=Atp1a1 PE=1 SV=1	28	37	27	30.6667
Q9D379	HYEP_MOUSE	>sp|Q9D379|HYEP_MOUSE Epoxide hydrolase 1 OS=Mus musculus GN=Ephx1 PE=1 SV=2	29	31	30	30
Q91WN4	KMO_MOUSE	>sp|Q91WN4|KMO_MOUSE Kynurenine 3-monooxygenase OS=Mus musculus GN=Kmo PE=1 SV=1	32	26	31	29.6667
Q91VA0	ACSM1_MOUSE	>sp|Q91VA0|ACSM1_MOUSE Acyl-coenzyme A synthetase ACSM1, mitochondrial OS=Mus musculus GN=Acsm1 PE=1 SV=1	28	29	32	29.6667
Q60597	ODO1_MOUSE	>sp|Q60597|ODO1_MOUSE 2-oxoglutarate dehydrogenase, mitochondrial OS=Mus musculus GN=Ogdh PE=1 SV=3	28	28	33	29.6667
Q9DCN2	NB5R3_MOUSE	>sp|Q9DCN2|NB5R3_MOUSE NADH-cytochrome b5 reductase 3 OS=Mus musculus GN=Cyb5r3 PE=1 SV=3	26	29	31	28.6667
Q63886	UD11_MOUSE	>sp|Q63886|UD11_MOUSE UDP-glucuronosyltransferase 1-1 OS=Mus musculus GN=Ugt1a1 PE=2 SV=2	30	28	28	28.6667
P47738	ALDH2_MOUSE	>sp|P47738|ALDH2_MOUSE Aldehyde dehydrogenase, mitochondrial OS=Mus musculus GN=Aldh2 PE=1 SV=1	28	28	30	28.6667
Q9EQ20	MMSA_MOUSE	>sp|Q9EQ20|MMSA_MOUSE Methylmalonate-semialdehyde dehydrogenase [acylating], mitochondrial OS=Mus musculus GN=Aldh6a1 PE=1 SV=1	25	26	34	28.3333
Q4LDG0	S27A5_MOUSE	>sp|Q4LDG0|S27A5_MOUSE Bile acyl-CoA synthetase OS=Mus musculus GN=Slc27a5 PE=2 SV=2	28	29	28	28.3333
Q99JY0	ECHB_MOUSE	>sp|Q99JY0|ECHB_MOUSE Trifunctional enzyme subunit beta, mitochondrial OS=Mus musculus GN=Hadhb PE=1 SV=1	27	26	31	28
Q91YQ5	RPN1_MOUSE	>sp|Q91YQ5|RPN1_MOUSE Dolichyl-diphosphooligosaccharide--protein glycosyltransferase subunit 1 OS=Mus musculus GN=Rpn1 PE=2 SV=1	30	29	25	28
Q01279	EGFR_MOUSE	>sp|Q01279|EGFR_MOUSE Epidermal growth factor receptor OS=Mus musculus GN=Egfr PE=1 SV=1	31	26	27	28
Q8VCT4	CES1D_MOUSE	>sp|Q8VCT4|CES1D_MOUSE Carboxylesterase 1D OS=Mus musculus GN=Ces1d PE=1 SV=1	29	27	26	27.3333
Q8JZR0	ACSL5_MOUSE	>sp|Q8JZR0|ACSL5_MOUSE Long-chain-fatty-acid--CoA ligase 5 OS=Mus musculus GN=Acsl5 PE=2 SV=1	27	28	27	27.3333
P25688	URIC_MOUSE	>sp|P25688|URIC_MOUSE Uricase OS=Mus musculus GN=Uox PE=1 SV=2	27	27	28	27.3333
P01029	CO4B_MOUSE	>sp|P01029|CO4B_MOUSE Complement C4-B OS=Mus musculus GN=C4b PE=1 SV=3	28	31	23	27.3333
Q9DC50	OCTC_MOUSE	>sp|Q9DC50|OCTC_MOUSE Peroxisomal carnitine O-octanoyltransferase OS=Mus musculus GN=Crot PE=1 SV=1	27	26	28	27
Q61838	A2M_MOUSE	>sp|Q61838|A2M_MOUSE Alpha-2-macroglobulin OS=Mus musculus GN=A2m PE=1 SV=3	29	30	22	27
Q05421	CP2E1_MOUSE	>sp|Q05421|CP2E1_MOUSE Cytochrome P450 2E1 OS=Mus musculus GN=Cyp2e1 PE=1 SV=1	24	30	27	27
P52825	CPT2_MOUSE	>sp|P52825|CPT2_MOUSE Carnitine O-palmitoyltransferase 2, mitochondrial OS=Mus musculus GN=Cpt2 PE=1 SV=2	26	27	28	27
P14211	CALR_MOUSE	>sp|P14211|CALR_MOUSE Calreticulin OS=Mus musculus GN=Calr PE=1 SV=1	27	28	26	27
Q9QXX4	CMC2_MOUSE	>sp|Q9QXX4|CMC2_MOUSE Calcium-binding mitochondrial carrier protein Aralar2 OS=Mus musculus GN=Slc25a13 PE=1 SV=1	27	23	30	26.6667
B5X0G2	MUP17_MOUSE	>sp|B5X0G2|MUP17_MOUSE Major urinary protein 17 OS=Mus musculus GN=Mup17 PE=2 SV=2	30	24	26	26.6667
Q99KI0	ACON_MOUSE	>sp|Q99KI0|ACON_MOUSE Aconitate hydratase, mitochondrial OS=Mus musculus GN=Aco2 PE=1 SV=1	24	27	28	26.3333
Q99K67	AASS_MOUSE	>sp|Q99K67|AASS_MOUSE Alpha-aminoadipic semialdehyde synthase, mitochondrial OS=Mus musculus GN=Aass PE=2 SV=1	23	23	32	26
P97872	FMO5_MOUSE	>sp|P97872|FMO5_MOUSE Dimethylaniline monooxygenase [N-oxide-forming] 5 OS=Mus musculus GN=Fmo5 PE=2 SV=4	24	28	26	26
P54869	HMCS2_MOUSE	>sp|P54869|HMCS2_MOUSE Hydroxymethylglutaryl-CoA synthase, mitochondrial OS=Mus musculus GN=Hmgcs2 PE=1 SV=2	25	22	31	26
Q8CAQ8	IMMT_MOUSE	>sp|Q8CAQ8|IMMT_MOUSE Mitochondrial inner membrane protein OS=Mus musculus GN=Immt PE=1 SV=1	25	26	25	25.3333
Q64464	CP3AD_MOUSE	>sp|Q64464|CP3AD_MOUSE Cytochrome P450 3A13 OS=Mus musculus GN=Cyp3a13 PE=2 SV=1	24	28	23	25
P16546	SPTN1_MOUSE	>sp|P16546|SPTN1_MOUSE Spectrin alpha chain, non-erythrocytic 1 OS=Mus musculus GN=Sptan1 PE=1 SV=4	28	34	13	25
P58710	GGLO_MOUSE	>sp|P58710|GGLO_MOUSE L-gulonolactone oxidase OS=Mus musculus GN=Gulo PE=1 SV=3	24	27	23	24.6667
Q921X9	PDIA5_MOUSE	>sp|Q921X9|PDIA5_MOUSE Protein disulfide-isomerase A5 OS=Mus musculus GN=Pdia5 PE=2 SV=1	19	31	23	24.3333
Q8VCW8	ACSF2_MOUSE	>sp|Q8VCW8|ACSF2_MOUSE Acyl-CoA synthetase family member 2, mitochondrial OS=Mus musculus GN=Acsf2 PE=2 SV=1	20	21	32	24.3333
Q922D8	C1TC_MOUSE	>sp|Q922D8|C1TC_MOUSE C-1-tetrahydrofolate synthase, cytoplasmic OS=Mus musculus GN=Mthfd1 PE=1 SV=4	23	25	24	24
Q921H8	THIKA_MOUSE	>sp|Q921H8|THIKA_MOUSE 3-ketoacyl-CoA thiolase A, peroxisomal OS=Mus musculus GN=Acaa1a PE=2 SV=1	25	21	26	24
P05202	AATM_MOUSE	>sp|P05202|AATM_MOUSE Aspartate aminotransferase, mitochondrial OS=Mus musculus GN=Got2 PE=1 SV=1	23	24	25	24
Q921G7	ETFD_MOUSE	>sp|Q921G7|ETFD_MOUSE Electron transfer flavoprotein-ubiquinone oxidoreductase, mitochondrial OS=Mus musculus GN=Etfdh PE=1 SV=1	25	21	25	23.6667
P20918	PLMN_MOUSE	>sp|P20918|PLMN_MOUSE Plasminogen OS=Mus musculus GN=Plg PE=1 SV=3	24	26	21	23.6667
P11725	OTC_MOUSE	>sp|P11725|OTC_MOUSE Ornithine carbamoyltransferase, mitochondrial OS=Mus musculus GN=Otc PE=1 SV=1	23	21	27	23.6667
P29758	OAT_MOUSE	>sp|P29758|OAT_MOUSE Ornithine aminotransferase, mitochondrial OS=Mus musculus GN=Oat PE=1 SV=1	22	22	26	23.3333
Q9WU79	PROD_MOUSE	>sp|Q9WU79|PROD_MOUSE Proline dehydrogenase 1, mitochondrial OS=Mus musculus GN=Prodh PE=2 SV=2	21	18	30	23
Q78PY7	SND1_MOUSE	>sp|Q78PY7|SND1_MOUSE Staphylococcal nuclease domain-containing protein 1 OS=Mus musculus GN=Snd1 PE=1 SV=1	24	28	17	23
Q8CFX1	G6PE_MOUSE	>sp|Q8CFX1|G6PE_MOUSE GDH/6PGL endoplasmic bifunctional protein OS=Mus musculus GN=H6pd PE=2 SV=2	24	20	24	22.6667
P35564	CALX_MOUSE	>sp|P35564|CALX_MOUSE Calnexin OS=Mus musculus GN=Canx PE=1 SV=1	24	19	25	22.6667
P00186	CP1A2_MOUSE	>sp|P00186|CP1A2_MOUSE Cytochrome P450 1A2 OS=Mus musculus GN=Cyp1a2 PE=1 SV=1	22	25	21	22.6667
Q9QZW0	AT11C_MOUSE	>sp|Q9QZW0|AT11C_MOUSE Probable phospholipid-transporting ATPase 11C OS=Mus musculus GN=Atp11c PE=1 SV=2	21	23	23	22.3333
Q8QZR3	Q8QZR3_MOUSE	>tr|Q8QZR3|Q8QZR3_MOUSE Carboxylesterase 6 OS=Mus musculus GN=Ces2a PE=2 SV=1	21	24	22	22.3333
P17717	UDB17_MOUSE	>sp|P17717|UDB17_MOUSE UDP-glucuronosyltransferase 2B17 OS=Mus musculus GN=Ugt2b17 PE=2 SV=1	21	23	23	22.3333
Q9Z0X1	AIFM1_MOUSE	>sp|Q9Z0X1|AIFM1_MOUSE Apoptosis-inducing factor 1, mitochondrial OS=Mus musculus GN=Aifm1 PE=1 SV=1	20	20	26	22
Q6GQT9	NOMO1_MOUSE	>sp|Q6GQT9|NOMO1_MOUSE Nodal modulator 1 OS=Mus musculus GN=Nomo1 PE=1 SV=1	19	28	19	22
P97742	CPT1A_MOUSE	>sp|P97742|CPT1A_MOUSE Carnitine O-palmitoyltransferase 1, liver isoform OS=Mus musculus GN=Cpt1a PE=1 SV=4	21	18	27	22
P06801	MAOX_MOUSE	>sp|P06801|MAOX_MOUSE NADP-dependent malic enzyme OS=Mus musculus GN=Me1 PE=1 SV=2	24	31	11	22
Q91WL5	CP4CA_MOUSE	>sp|Q91WL5|CP4CA_MOUSE Cytochrome P450 4A12A OS=Mus musculus GN=Cyp4a12a PE=2 SV=2	20	28	17	21.6667
Q64521	GPDM_MOUSE	>sp|Q64521|GPDM_MOUSE Glycerol-3-phosphate dehydrogenase, mitochondrial OS=Mus musculus GN=Gpd2 PE=1 SV=2	21	16	28	21.6667
P61922	GABT_MOUSE	>sp|P61922|GABT_MOUSE 4-aminobutyrate aminotransferase, mitochondrial OS=Mus musculus GN=Abat PE=1 SV=1	19	21	25	21.6667
P14824	ANXA6_MOUSE	>sp|P14824|ANXA6_MOUSE Annexin A6 OS=Mus musculus GN=Anxa6 PE=1 SV=3	24	23	18	21.6667
Q07417	ACADS_MOUSE	>sp|Q07417|ACADS_MOUSE Short-chain specific acyl-CoA dehydrogenase, mitochondrial OS=Mus musculus GN=Acads PE=2 SV=2	22	19	23	21.3333
P57780	ACTN4_MOUSE	>sp|P57780|ACTN4_MOUSE Alpha-actinin-4 OS=Mus musculus GN=Actn4 PE=1 SV=1	20	22	22	21.3333
O55143	AT2A2_MOUSE	>sp|O55143|AT2A2_MOUSE Sarcoplasmic/endoplasmic reticulum calcium ATPase 2 OS=Mus musculus GN=Atp2a2 PE=1 SV=2	21	23	20	21.3333
Q9D826	SOX_MOUSE	>sp|Q9D826|SOX_MOUSE Peroxisomal sarcosine oxidase OS=Mus musculus GN=Pipox PE=2 SV=1	20	21	22	21
Q91ZX7	LRP1_MOUSE	>sp|Q91ZX7|LRP1_MOUSE Prolow-density lipoprotein receptor-related protein 1 OS=Mus musculus GN=Lrp1 PE=1 SV=1	18	27	18	21
P50285	FMO1_MOUSE	>sp|P50285|FMO1_MOUSE Dimethylaniline monooxygenase [N-oxide-forming] 1 OS=Mus musculus GN=Fmo1 PE=1 SV=1	23	20	20	21
Q91YT0	NDUV1_MOUSE	>sp|Q91YT0|NDUV1_MOUSE NADH dehydrogenase [ubiquinone] flavoprotein 1, mitochondrial OS=Mus musculus GN=Ndufv1 PE=1 SV=1	19	19	23	20.3333
Q91X34	BAAT_MOUSE	>sp|Q91X34|BAAT_MOUSE Bile acid-CoA:amino acid N-acyltransferase OS=Mus musculus GN=Baat PE=1 SV=1	19	21	21	20.3333
Q91W64	CP270_MOUSE	>sp|Q91W64|CP270_MOUSE Cytochrome P450 2C70 OS=Mus musculus GN=Cyp2c70 PE=2 SV=2	18	23	20	20.3333
Q8BW75	AOFB_MOUSE	>sp|Q8BW75|AOFB_MOUSE Amine oxidase [flavin-containing] B OS=Mus musculus GN=Maob PE=1 SV=4	19	18	24	20.3333
P54071	IDHP_MOUSE	>sp|P54071|IDHP_MOUSE Isocitrate dehydrogenase [NADP], mitochondrial OS=Mus musculus GN=Idh2 PE=1 SV=3	20	20	21	20.3333
O08914	FAAH1_MOUSE	>sp|O08914|FAAH1_MOUSE Fatty-acid amide hydrolase 1 OS=Mus musculus GN=Faah PE=2 SV=1	22	22	17	20.3333
Q8R084	Q8R084_MOUSE	>tr|Q8R084|Q8R084_MOUSE Protein Ugt2b1 OS=Mus musculus GN=Ugt2b1 PE=2 SV=1	19	18	23	20
P11276	FINC_MOUSE	>sp|P11276|FINC_MOUSE Fibronectin OS=Mus musculus GN=Fn1 PE=1 SV=4	24	19	17	20
Q922Q1	MOSC2_MOUSE	>sp|Q922Q1|MOSC2_MOUSE MOSC domain-containing protein 2, mitochondrial OS=Mus musculus GN=Marc2 PE=1 SV=1	20	19	20	19.6667
Q91XE0	GLYAT_MOUSE	>sp|Q91XE0|GLYAT_MOUSE Glycine N-acyltransferase OS=Mus musculus GN=Glyat PE=1 SV=1	20	16	22	19.3333
Q8CHT0	AL4A1_MOUSE	>sp|Q8CHT0|AL4A1_MOUSE Delta-1-pyrroline-5-carboxylate dehydrogenase, mitochondrial OS=Mus musculus GN=Aldh4a1 PE=1 SV=3	16	19	23	19.3333
Q80XN0	BDH_MOUSE	>sp|Q80XN0|BDH_MOUSE D-beta-hydroxybutyrate dehydrogenase, mitochondrial OS=Mus musculus GN=Bdh1 PE=1 SV=2	17	19	22	19.3333
P56654	CP237_MOUSE	>sp|P56654|CP237_MOUSE Cytochrome P450 2C37 OS=Mus musculus GN=Cyp2c37 PE=2 SV=2	19	21	18	19.3333
Q9CZN7	Q9CZN7_MOUSE	>tr|Q9CZN7|Q9CZN7_MOUSE Serine hydroxymethyltransferase OS=Mus musculus GN=Shmt2 PE=2 SV=1	18	16	23	19
Q99PG0	AAAD_MOUSE	>sp|Q99PG0|AAAD_MOUSE Arylacetamide deacetylase OS=Mus musculus GN=Aadac PE=1 SV=3	18	22	17	19
Q8QZT1	THIL_MOUSE	>sp|Q8QZT1|THIL_MOUSE Acetyl-CoA acetyltransferase, mitochondrial OS=Mus musculus GN=Acat1 PE=1 SV=1	17	18	22	19
Q8CGK3	LONM_MOUSE	>sp|Q8CGK3|LONM_MOUSE Lon protease homolog, mitochondrial OS=Mus musculus GN=Lonp1 PE=1 SV=2	17	17	23	19
Q61941	NNTM_MOUSE	>sp|Q61941|NNTM_MOUSE NAD(P) transhydrogenase, mitochondrial OS=Mus musculus GN=Nnt PE=1 SV=2	20	18	19	19
P21614	VTDB_MOUSE	>sp|P21614|VTDB_MOUSE Vitamin D-binding protein OS=Mus musculus GN=Gc PE=1 SV=2	18	22	17	19
Q9Z2I0	LETM1_MOUSE	>sp|Q9Z2I0|LETM1_MOUSE LETM1 and EF-hand domain-containing protein 1, mitochondrial OS=Mus musculus GN=Letm1 PE=2 SV=1	17	17	22	18.6667
Q9CQN1	TRAP1_MOUSE	>sp|Q9CQN1|TRAP1_MOUSE Heat shock protein 75 kDa, mitochondrial OS=Mus musculus GN=Trap1 PE=1 SV=1	19	15	22	18.6667
P47740	AL3A2_MOUSE	>sp|P47740|AL3A2_MOUSE Fatty aldehyde dehydrogenase OS=Mus musculus GN=Aldh3a2 PE=2 SV=2	20	18	18	18.6667
P11714	CP2D9_MOUSE	>sp|P11714|CP2D9_MOUSE Cytochrome P450 2D9 OS=Mus musculus GN=Cyp2d9 PE=1 SV=2	20	17	19	18.6667
Q9R112	SQRD_MOUSE	>sp|Q9R112|SQRD_MOUSE Sulfide:quinone oxidoreductase, mitochondrial OS=Mus musculus GN=Sqrdl PE=2 SV=3	18	15	22	18.3333
Q9JKY7	Q9JKY7_MOUSE	>tr|Q9JKY7|Q9JKY7_MOUSE Cytochrome P450 CYP2D22 OS=Mus musculus GN=Cyp2d22 PE=2 SV=1	17	20	18	18.3333
Q9DBG6	RPN2_MOUSE	>sp|Q9DBG6|RPN2_MOUSE Dolichyl-diphosphooligosaccharide--protein glycosyltransferase subunit 2 OS=Mus musculus GN=Rpn2 PE=2 SV=1	18	19	18	18.3333
Q9CZ13	QCR1_MOUSE	>sp|Q9CZ13|QCR1_MOUSE Cytochrome b-c1 complex subunit 1, mitochondrial OS=Mus musculus GN=Uqcrc1 PE=1 SV=2	17	17	21	18.3333
Q99MR8	MCCA_MOUSE	>sp|Q99MR8|MCCA_MOUSE Methylcrotonoyl-CoA carboxylase subunit alpha, mitochondrial OS=Mus musculus GN=Mccc1 PE=2 SV=2	16	19	20	18.3333
P26039	TLN1_MOUSE	>sp|P26039|TLN1_MOUSE Talin-1 OS=Mus musculus GN=Tln1 PE=1 SV=2	17	20	18	18.3333
O88844	IDHC_MOUSE	>sp|O88844|IDHC_MOUSE Isocitrate dehydrogenase [NADP] cytoplasmic OS=Mus musculus GN=Idh1 PE=1 SV=2	18	15	22	18.3333
Q9DB77	QCR2_MOUSE	>sp|Q9DB77|QCR2_MOUSE Cytochrome b-c1 complex subunit 2, mitochondrial OS=Mus musculus GN=Uqcrc2 PE=1 SV=1	17	18	19	18
Q91ZA3	PCCA_MOUSE	>sp|Q91ZA3|PCCA_MOUSE Propionyl-CoA carboxylase alpha chain, mitochondrial OS=Mus musculus GN=Pcca PE=2 SV=2	17	13	24	18
Q68FD5	CLH1_MOUSE	>sp|Q68FD5|CLH1_MOUSE Clathrin heavy chain 1 OS=Mus musculus GN=Cltc PE=1 SV=3	20	15	19	18
Q60991	CP7B1_MOUSE	>sp|Q60991|CP7B1_MOUSE 25-hydroxycholesterol 7-alpha-hydroxylase OS=Mus musculus GN=Cyp7b1 PE=2 SV=2	17	17	20	18
P58252	EF2_MOUSE	>sp|P58252|EF2_MOUSE Elongation factor 2 OS=Mus musculus GN=Eef2 PE=1 SV=2	17	19	18	18
Q9DBF1	AL7A1_MOUSE	>sp|Q9DBF1|AL7A1_MOUSE Alpha-aminoadipic semialdehyde dehydrogenase OS=Mus musculus GN=Aldh7a1 PE=1 SV=4	16	15	22	17.6667
Q91YW3	DNJC3_MOUSE	>sp|Q91YW3|DNJC3_MOUSE DnaJ homolog subfamily C member 3 OS=Mus musculus GN=Dnajc3 PE=1 SV=1	16	17	20	17.6667
P46735	MYO1B_MOUSE	>sp|P46735|MYO1B_MOUSE Unconventional myosin-Ib OS=Mus musculus GN=Myo1b PE=2 SV=3	19	16	18	17.6667
O88587	COMT_MOUSE	>sp|O88587|COMT_MOUSE Catechol O-methyltransferase OS=Mus musculus GN=Comt PE=1 SV=2	16	20	17	17.6667
Q9DCM2	GSTK1_MOUSE	>sp|Q9DCM2|GSTK1_MOUSE Glutathione S-transferase kappa 1 OS=Mus musculus GN=Gstk1 PE=1 SV=3	19	14	19	17.3333
Q922R8	PDIA6_MOUSE	>sp|Q922R8|PDIA6_MOUSE Protein disulfide-isomerase A6 OS=Mus musculus GN=Pdia6 PE=1 SV=3	18	19	15	17.3333
Q80UM7	MOGS_MOUSE	>sp|Q80UM7|MOGS_MOUSE Mannosyl-oligosaccharide glucosidase OS=Mus musculus GN=Mogs PE=2 SV=1	18	18	16	17.3333
Q63880	EST3A_MOUSE	>sp|Q63880|EST3A_MOUSE Carboxylesterase 3A OS=Mus musculus GN=Ces3a PE=1 SV=2	18	16	18	17.3333
Q8VHE0	SEC63_MOUSE	>sp|Q8VHE0|SEC63_MOUSE Translocation protein SEC63 homolog OS=Mus musculus GN=Sec63 PE=1 SV=4	16	22	13	17
Q8K154	Q8K154_MOUSE	>tr|Q8K154|Q8K154_MOUSE Protein Ugt2b34 OS=Mus musculus GN=Ugt2b34 PE=2 SV=1	16	18	17	17
Q64FW2	RETST_MOUSE	>sp|Q64FW2|RETST_MOUSE All-trans-retinol 13,14-reductase OS=Mus musculus GN=Retsat PE=1 SV=3	19	16	16	17
Q3ULD5	MCCB_MOUSE	>sp|Q3ULD5|MCCB_MOUSE Methylcrotonoyl-CoA carboxylase beta chain, mitochondrial OS=Mus musculus GN=Mccc2 PE=2 SV=1	16	14	21	17
Q9Z2I8	SUCB2_MOUSE	>sp|Q9Z2I8|SUCB2_MOUSE Succinyl-CoA ligase [GDP-forming] subunit beta, mitochondrial OS=Mus musculus GN=Suclg2 PE=2 SV=3	16	16	18	16.6667
Q64435	UD16_MOUSE	>sp|Q64435|UD16_MOUSE UDP-glucuronosyltransferase 1-6 OS=Mus musculus GN=Ugt1a6 PE=1 SV=1	18	18	14	16.6667
Q3UEP4	Q3UEP4_MOUSE	>tr|Q3UEP4|Q3UEP4_MOUSE MCG1788 OS=Mus musculus GN=Ugt2b36 PE=2 SV=1	16	18	16	16.6667
P24369	PPIB_MOUSE	>sp|P24369|PPIB_MOUSE Peptidyl-prolyl cis-trans isomerase B OS=Mus musculus GN=Ppib PE=2 SV=2	18	15	17	16.6667
P17563	SBP1_MOUSE	>sp|P17563|SBP1_MOUSE Selenium-binding protein 1 OS=Mus musculus GN=Selenbp1 PE=1 SV=2	18	14	18	16.6667
P16332	MUTA_MOUSE	>sp|P16332|MUTA_MOUSE Methylmalonyl-CoA mutase, mitochondrial OS=Mus musculus GN=Mut PE=2 SV=2	13	18	19	16.6667
O54749	CP2J5_MOUSE	>sp|O54749|CP2J5_MOUSE Cytochrome P450 2J5 OS=Mus musculus GN=Cyp2j5 PE=2 SV=1	17	20	13	16.6667
Q8VCM7	FIBG_MOUSE	>sp|Q8VCM7|FIBG_MOUSE Fibrinogen gamma chain OS=Mus musculus GN=Fgg PE=2 SV=1	17	18	14	16.3333
Q8K0E8	FIBB_MOUSE	>sp|Q8K0E8|FIBB_MOUSE Fibrinogen beta chain OS=Mus musculus GN=Fgb PE=2 SV=1	17	17	15	16.3333
P51174	ACADL_MOUSE	>sp|P51174|ACADL_MOUSE Long-chain specific acyl-CoA dehydrogenase, mitochondrial OS=Mus musculus GN=Acadl PE=2 SV=2	17	14	18	16.3333
O35386	PAHX_MOUSE	>sp|O35386|PAHX_MOUSE Phytanoyl-CoA dioxygenase, peroxisomal OS=Mus musculus GN=Phyh PE=1 SV=1	18	12	19	16.3333
Q9EQH2	ERAP1_MOUSE	>sp|Q9EQH2|ERAP1_MOUSE Endoplasmic reticulum aminopeptidase 1 OS=Mus musculus GN=Erap1 PE=2 SV=2	17	17	14	16
Q9CZU6	CISY_MOUSE	>sp|Q9CZU6|CISY_MOUSE Citrate synthase, mitochondrial OS=Mus musculus GN=Cs PE=1 SV=1	16	15	17	16
Q61543	GSLG1_MOUSE	>sp|Q61543|GSLG1_MOUSE Golgi apparatus protein 1 OS=Mus musculus GN=Glg1 PE=1 SV=1	15	25	8	16
P97807	FUMH_MOUSE	>sp|P97807|FUMH_MOUSE Fumarate hydratase, mitochondrial OS=Mus musculus GN=Fh PE=1 SV=3	11	12	25	16
Q9CPY7	AMPL_MOUSE	>sp|Q9CPY7|AMPL_MOUSE Cytosol aminopeptidase OS=Mus musculus GN=Lap3 PE=1 SV=3	12	15	20	15.6667
Q99L04	DHRS1_MOUSE	>sp|Q99L04|DHRS1_MOUSE Dehydrogenase/reductase SDR family member 1 OS=Mus musculus GN=Dhrs1 PE=2 SV=1	17	14	16	15.6667
Q8BI84	MIA3_MOUSE	>sp|Q8BI84|MIA3_MOUSE Melanoma inhibitory activity protein 3 OS=Mus musculus GN=Mia3 PE=1 SV=2	15	17	15	15.6667
Q7TPR4	ACTN1_MOUSE	>sp|Q7TPR4|ACTN1_MOUSE Alpha-actinin-1 OS=Mus musculus GN=Actn1 PE=1 SV=1	15	15	17	15.6667
Q61147	CERU_MOUSE	>sp|Q61147|CERU_MOUSE Ceruloplasmin OS=Mus musculus GN=Cp PE=1 SV=2	16	18	13	15.6667
Q3UEG6	AGT2_MOUSE	>sp|Q3UEG6|AGT2_MOUSE Alanine--glyoxylate aminotransferase 2, mitochondrial OS=Mus musculus GN=Agxt2 PE=2 SV=1	14	13	20	15.6667
P51658	DHB2_MOUSE	>sp|P51658|DHB2_MOUSE Estradiol 17-beta-dehydrogenase 2 OS=Mus musculus GN=Hsd17b2 PE=2 SV=2	13	17	17	15.6667
P24549	AL1A1_MOUSE	>sp|P24549|AL1A1_MOUSE Retinal dehydrogenase 1 OS=Mus musculus GN=Aldh1a1 PE=1 SV=5	14	13	20	15.6667
Q9D8E6	RL4_MOUSE	>sp|Q9D8E6|RL4_MOUSE 60S ribosomal protein L4 OS=Mus musculus GN=Rpl4 PE=1 SV=3	16	16	14	15.3333
Q9D1Q6	ERP44_MOUSE	>sp|Q9D1Q6|ERP44_MOUSE Endoplasmic reticulum resident protein 44 OS=Mus musculus GN=Erp44 PE=1 SV=1	15	17	14	15.3333
Q99LC5	ETFA_MOUSE	>sp|Q99LC5|ETFA_MOUSE Electron transfer flavoprotein subunit alpha, mitochondrial OS=Mus musculus GN=Etfa PE=1 SV=2	14	15	17	15.3333
Q8BJ64	CHDH_MOUSE	>sp|Q8BJ64|CHDH_MOUSE Choline dehydrogenase, mitochondrial OS=Mus musculus GN=Chdh PE=1 SV=1	14	15	17	15.3333
P50172	DHI1_MOUSE	>sp|P50172|DHI1_MOUSE Corticosteroid 11-beta-dehydrogenase isozyme 1 OS=Mus musculus GN=Hsd11b1 PE=1 SV=3	14	19	13	15.3333
P35486	ODPA_MOUSE	>sp|P35486|ODPA_MOUSE Pyruvate dehydrogenase E1 component subunit alpha, somatic form, mitochondrial OS=Mus musculus GN=Pdha1 PE=1 SV=1	14	16	16	15.3333
B2RXS4	PLXB2_MOUSE	>sp|B2RXS4|PLXB2_MOUSE Plexin-B2 OS=Mus musculus GN=Plxnb2 PE=1 SV=1	16	15	15	15.3333
Q9WU19	HAOX1_MOUSE	>sp|Q9WU19|HAOX1_MOUSE Hydroxyacid oxidase 1 OS=Mus musculus GN=Hao1 PE=2 SV=1	13	15	17	15
Q9QXZ6	SO1A1_MOUSE	>sp|Q9QXZ6|SO1A1_MOUSE Solute carrier organic anion transporter family member 1A1 OS=Mus musculus GN=Slco1a1 PE=2 SV=1	14	14	17	15
Q9DC69	NDUA9_MOUSE	>sp|Q9DC69|NDUA9_MOUSE NADH dehydrogenase [ubiquinone] 1 alpha subcomplex subunit 9, mitochondrial OS=Mus musculus GN=Ndufa9 PE=1 SV=2	15	14	16	15
Q60759	GCDH_MOUSE	>sp|Q60759|GCDH_MOUSE Glutaryl-CoA dehydrogenase, mitochondrial OS=Mus musculus GN=Gcdh PE=2 SV=2	14	12	19	15
Q9EPL9	ACOX3_MOUSE	>sp|Q9EPL9|ACOX3_MOUSE Peroxisomal acyl-coenzyme A oxidase 3 OS=Mus musculus GN=Acox3 PE=2 SV=2	12	16	16	14.6667
Q9DBG1	CP27A_MOUSE	>sp|Q9DBG1|CP27A_MOUSE Sterol 26-hydroxylase, mitochondrial OS=Mus musculus GN=Cyp27a1 PE=1 SV=1	15	14	15	14.6667
Q9D051	ODPB_MOUSE	>sp|Q9D051|ODPB_MOUSE Pyruvate dehydrogenase E1 component subunit beta, mitochondrial OS=Mus musculus GN=Pdhb PE=1 SV=1	14	13	17	14.6667
Q8R0Y6	AL1L1_MOUSE	>sp|Q8R0Y6|AL1L1_MOUSE Cytosolic 10-formyltetrahydrofolate dehydrogenase OS=Mus musculus GN=Aldh1l1 PE=2 SV=1	14	13	17	14.6667
Q8BK48	Q8BK48_MOUSE	>tr|Q8BK48|Q8BK48_MOUSE Carboxylesterase 5, isoform CRA_b OS=Mus musculus GN=Ces2e PE=2 SV=1	14	17	13	14.6667
P24456	CP2DA_MOUSE	>sp|P24456|CP2DA_MOUSE Cytochrome P450 2D10 OS=Mus musculus GN=Cyp2d10 PE=2 SV=2	14	15	15	14.6667
P17427	AP2A2_MOUSE	>sp|P17427|AP2A2_MOUSE AP-2 complex subunit alpha-2 OS=Mus musculus GN=Ap2a2 PE=1 SV=2	13	15	16	14.6667
O09174	AMACR_MOUSE	>sp|O09174|AMACR_MOUSE Alpha-methylacyl-CoA racemase OS=Mus musculus GN=Amacr PE=1 SV=4	16	13	15	14.6667
Q9D0F3	LMAN1_MOUSE	>sp|Q9D0F3|LMAN1_MOUSE Protein ERGIC-53 OS=Mus musculus GN=Lman1 PE=2 SV=1	14	15	14	14.3333
Q9CW42	MOSC1_MOUSE	>sp|Q9CW42|MOSC1_MOUSE MOSC domain-containing protein 1, mitochondrial OS=Mus musculus GN=Marc1 PE=1 SV=2	15	12	16	14.3333
Q91WD5	NDUS2_MOUSE	>sp|Q91WD5|NDUS2_MOUSE NADH dehydrogenase [ubiquinone] iron-sulfur protein 2, mitochondrial OS=Mus musculus GN=Ndufs2 PE=1 SV=1	12	13	18	14.3333
Q8CIM7	CP2DQ_MOUSE	>sp|Q8CIM7|CP2DQ_MOUSE Cytochrome P450 2D26 OS=Mus musculus GN=Cyp2d26 PE=1 SV=1	16	13	14	14.3333
Q64458	CP2CT_MOUSE	>sp|Q64458|CP2CT_MOUSE Cytochrome P450 2C29 OS=Mus musculus GN=Cyp2c29 PE=1 SV=2	15	14	14	14.3333
P08249	MDHM_MOUSE	>sp|P08249|MDHM_MOUSE Malate dehydrogenase, mitochondrial OS=Mus musculus GN=Mdh2 PE=1 SV=3	15	12	16	14.3333
Q99L13	3HIDH_MOUSE	>sp|Q99L13|3HIDH_MOUSE 3-hydroxyisobutyrate dehydrogenase, mitochondrial OS=Mus musculus GN=Hibadh PE=2 SV=1	11	16	15	14
Q8BGA8	ACSM5_MOUSE	>sp|Q8BGA8|ACSM5_MOUSE Acyl-coenzyme A synthetase ACSM5, mitochondrial OS=Mus musculus GN=Acsm5 PE=2 SV=1	11	11	20	14
P63017	HSP7C_MOUSE	>sp|P63017|HSP7C_MOUSE Heat shock cognate 71 kDa protein OS=Mus musculus GN=Hspa8 PE=1 SV=1	15	13	14	14
P53395	ODB2_MOUSE	>sp|P53395|ODB2_MOUSE Lipoamide acyltransferase component of branched-chain alpha-keto acid dehydrogenase complex, mitochondrial OS=Mus musculus GN=Dbt PE=2 SV=2	13	11	18	14
Q9DCW4	ETFB_MOUSE	>sp|Q9DCW4|ETFB_MOUSE Electron transfer flavoprotein subunit beta OS=Mus musculus GN=Etfb PE=1 SV=3	12	13	16	13.6667
Q9DB20	ATPO_MOUSE	>sp|Q9DB20|ATPO_MOUSE ATP synthase subunit O, mitochondrial OS=Mus musculus GN=Atp5o PE=1 SV=1	15	11	15	13.6667
Q91W90	TXND5_MOUSE	>sp|Q91W90|TXND5_MOUSE Thioredoxin domain-containing protein 5 OS=Mus musculus GN=Txndc5 PE=1 SV=2	17	13	11	13.6667
Q8QZS1	HIBCH_MOUSE	>sp|Q8QZS1|HIBCH_MOUSE 3-hydroxyisobutyryl-CoA hydrolase, mitochondrial OS=Mus musculus GN=Hibch PE=1 SV=1	8	14	19	13.6667
Q64459	CP3AB_MOUSE	>sp|Q64459|CP3AB_MOUSE Cytochrome P450 3A11 OS=Mus musculus GN=Cyp3a11 PE=1 SV=1	14	14	13	13.6667
P62737	ACTA_MOUSE	>sp|P62737|ACTA_MOUSE Actin, aortic smooth muscle OS=Mus musculus GN=Acta2 PE=1 SV=1	14	13	14	13.6667
P50136	ODBA_MOUSE	>sp|P50136|ODBA_MOUSE 2-oxoisovalerate dehydrogenase subunit alpha, mitochondrial OS=Mus musculus GN=Bckdha PE=1 SV=1	13	12	16	13.6667
O35490	BHMT1_MOUSE	>sp|O35490|BHMT1_MOUSE Betaine--homocysteine S-methyltransferase 1 OS=Mus musculus GN=Bhmt PE=2 SV=1	13	12	16	13.6667
Q9WV68	DECR2_MOUSE	>sp|Q9WV68|DECR2_MOUSE Peroxisomal 2,4-dienoyl-CoA reductase OS=Mus musculus GN=Decr2 PE=1 SV=1	14	14	12	13.3333
Q9WUR2	ECI2_MOUSE	>sp|Q9WUR2|ECI2_MOUSE Enoyl-CoA delta isomerase 2, mitochondrial OS=Mus musculus GN=Eci2 PE=1 SV=2	14	12	14	13.3333
Q8C7X2	EMC1_MOUSE	>sp|Q8C7X2|EMC1_MOUSE ER membrane protein complex subunit 1 OS=Mus musculus GN=Emc1 PE=1 SV=1	13	18	9	13.3333
Q8C165	P20D1_MOUSE	>sp|Q8C165|P20D1_MOUSE Probable carboxypeptidase PM20D1 OS=Mus musculus GN=Pm20d1 PE=2 SV=1	12	15	13	13.3333
Q8BWQ1	UD2A3_MOUSE	>sp|Q8BWQ1|UD2A3_MOUSE UDP-glucuronosyltransferase 2A3 OS=Mus musculus GN=Ugt2a3 PE=2 SV=1	13	16	11	13.3333
Q61176	ARGI1_MOUSE	>sp|Q61176|ARGI1_MOUSE Arginase-1 OS=Mus musculus GN=Arg1 PE=1 SV=1	12	12	16	13.3333
P45952	ACADM_MOUSE	>sp|P45952|ACADM_MOUSE Medium-chain specific acyl-CoA dehydrogenase, mitochondrial OS=Mus musculus GN=Acadm PE=1 SV=1	13	12	15	13.3333
P26043	RADI_MOUSE	>sp|P26043|RADI_MOUSE Radixin OS=Mus musculus GN=Rdx PE=1 SV=3	13	14	13	13.3333
P19221	THRB_MOUSE	>sp|P19221|THRB_MOUSE Prothrombin OS=Mus musculus GN=F2 PE=1 SV=1	13	18	9	13.3333
O54734	OST48_MOUSE	>sp|O54734|OST48_MOUSE Dolichyl-diphosphooligosaccharide--protein glycosyltransferase 48 kDa subunit OS=Mus musculus GN=Ddost PE=1 SV=2	15	12	13	13.3333
Q9Z2Z6	MCAT_MOUSE	>sp|Q9Z2Z6|MCAT_MOUSE Mitochondrial carnitine/acylcarnitine carrier protein OS=Mus musculus GN=Slc25a20 PE=1 SV=1	15	8	16	13
Q9Z2I9	SUCB1_MOUSE	>sp|Q9Z2I9|SUCB1_MOUSE Succinyl-CoA ligase [ADP-forming] subunit beta, mitochondrial OS=Mus musculus GN=Sucla2 PE=1 SV=2	11	13	15	13
Q9JLJ2	AL9A1_MOUSE	>sp|Q9JLJ2|AL9A1_MOUSE 4-trimethylaminobutyraldehyde dehydrogenase OS=Mus musculus GN=Aldh9a1 PE=1 SV=1	10	13	16	13
Q9D0M3	CY1_MOUSE	>sp|Q9D0M3|CY1_MOUSE Cytochrome c1, heme protein, mitochondrial OS=Mus musculus GN=Cyc1 PE=1 SV=1	14	12	13	13
Q99MN9	PCCB_MOUSE	>sp|Q99MN9|PCCB_MOUSE Propionyl-CoA carboxylase beta chain, mitochondrial OS=Mus musculus GN=Pccb PE=1 SV=2	10	11	18	13
Q8BH59	CMC1_MOUSE	>sp|Q8BH59|CMC1_MOUSE Calcium-binding mitochondrial carrier protein Aralar1 OS=Mus musculus GN=Slc25a12 PE=1 SV=1	14	11	14	13
Q61425	HCDH_MOUSE	>sp|Q61425|HCDH_MOUSE Hydroxyacyl-coenzyme A dehydrogenase, mitochondrial OS=Mus musculus GN=Hadh PE=1 SV=2	11	11	17	13
P60710	ACTB_MOUSE	>sp|P60710|ACTB_MOUSE Actin, cytoplasmic 1 OS=Mus musculus GN=Actb PE=1 SV=1	12	13	14	13
P58281	OPA1_MOUSE	>sp|P58281|OPA1_MOUSE Dynamin-like 120 kDa protein, mitochondrial OS=Mus musculus GN=Opa1 PE=1 SV=1	10	8	21	13
P26231	CTNA1_MOUSE	>sp|P26231|CTNA1_MOUSE Catenin alpha-1 OS=Mus musculus GN=Ctnna1 PE=1 SV=1	13	11	15	13
O08795	GLU2B_MOUSE	>sp|O08795|GLU2B_MOUSE Glucosidase 2 subunit beta OS=Mus musculus GN=Prkcsh PE=1 SV=1	12	12	15	13
E9Q5K4	E9Q5K4_MOUSE	>tr|E9Q5K4|E9Q5K4_MOUSE Protein Cyp2c44 OS=Mus musculus GN=Cyp2c44 PE=3 SV=1	10	17	12	13
Q9JIL4	NHRF3_MOUSE	>sp|Q9JIL4|NHRF3_MOUSE Na(+)/H(+) exchange regulatory cofactor NHE-RF3 OS=Mus musculus GN=Pdzk1 PE=1 SV=1	9	17	12	12.6667
Q9EP89	LACTB_MOUSE	>sp|Q9EP89|LACTB_MOUSE Serine beta-lactamase-like protein LACTB, mitochondrial OS=Mus musculus GN=Lactb PE=1 SV=1	13	11	14	12.6667
Q99MZ7	PECR_MOUSE	>sp|Q99MZ7|PECR_MOUSE Peroxisomal trans-2-enoyl-CoA reductase OS=Mus musculus GN=Pecr PE=2 SV=1	12	11	15	12.6667
Q922Q8	LRC59_MOUSE	>sp|Q922Q8|LRC59_MOUSE Leucine-rich repeat-containing protein 59 OS=Mus musculus GN=Lrrc59 PE=2 SV=1	13	13	12	12.6667
Q91X72	HEMO_MOUSE	>sp|Q91X72|HEMO_MOUSE Hemopexin OS=Mus musculus GN=Hpx PE=1 SV=2	13	14	11	12.6667
Q8VEM8	MPCP_MOUSE	>sp|Q8VEM8|MPCP_MOUSE Phosphate carrier protein, mitochondrial OS=Mus musculus GN=Slc25a3 PE=1 SV=1	12	11	15	12.6667
Q8BMF4	ODP2_MOUSE	>sp|Q8BMF4|ODP2_MOUSE Dihydrolipoyllysine-residue acetyltransferase component of pyruvate dehydrogenase complex, mitochondrial OS=Mus musculus GN=Dlat PE=1 SV=2	11	12	15	12.6667
Q8BFR5	EFTU_MOUSE	>sp|Q8BFR5|EFTU_MOUSE Elongation factor Tu, mitochondrial OS=Mus musculus GN=Tufm PE=1 SV=1	10	7	21	12.6667
P67778	PHB_MOUSE	>sp|P67778|PHB_MOUSE Prohibitin OS=Mus musculus GN=Phb PE=1 SV=1	14	11	13	12.6667
P16460	ASSY_MOUSE	>sp|P16460|ASSY_MOUSE Argininosuccinate synthase OS=Mus musculus GN=Ass1 PE=1 SV=1	15	10	13	12.6667
P10126	EF1A1_MOUSE	>sp|P10126|EF1A1_MOUSE Elongation factor 1-alpha 1 OS=Mus musculus GN=Eef1a1 PE=1 SV=3	14	11	13	12.6667
P06909	CFAH_MOUSE	>sp|P06909|CFAH_MOUSE Complement factor H OS=Mus musculus GN=Cfh PE=1 SV=2	13	12	13	12.6667
Q9WVM8	AADAT_MOUSE	>sp|Q9WVM8|AADAT_MOUSE Kynurenine/alpha-aminoadipate aminotransferase, mitochondrial OS=Mus musculus GN=Aadat PE=2 SV=1	11	11	15	12.3333
Q9DBW0	CP4V2_MOUSE	>sp|Q9DBW0|CP4V2_MOUSE Cytochrome P450 4V2 OS=Mus musculus GN=Cyp4v2 PE=1 SV=1	9	14	14	12.3333
Q91WG0	Q91WG0_MOUSE	>tr|Q91WG0|Q91WG0_MOUSE Carboxylesterase 2 OS=Mus musculus GN=Ces2c PE=2 SV=1	10	12	15	12.3333
Q7TNG8	LDHD_MOUSE	>sp|Q7TNG8|LDHD_MOUSE Probable D-lactate dehydrogenase, mitochondrial OS=Mus musculus GN=Ldhd PE=1 SV=1	11	10	16	12.3333
P97449	AMPN_MOUSE	>sp|P97449|AMPN_MOUSE Aminopeptidase N OS=Mus musculus GN=Anpep PE=1 SV=4	9	19	9	12.3333
P56657	CP240_MOUSE	>sp|P56657|CP240_MOUSE Cytochrome P450 2C40 OS=Mus musculus GN=Cyp2c40 PE=2 SV=2	13	13	11	12.3333
P22315	HEMH_MOUSE	>sp|P22315|HEMH_MOUSE Ferrochelatase, mitochondrial OS=Mus musculus GN=Fech PE=1 SV=2	11	8	18	12.3333
P00405	COX2_MOUSE	>sp|P00405|COX2_MOUSE Cytochrome c oxidase subunit 2 OS=Mus musculus GN=Mtco2 PE=1 SV=1	11	12	14	12.3333
O70503	DHB12_MOUSE	>sp|O70503|DHB12_MOUSE Estradiol 17-beta-dehydrogenase 12 OS=Mus musculus GN=Hsd17b12 PE=2 SV=1	12	13	12	12.3333
O35129	PHB2_MOUSE	>sp|O35129|PHB2_MOUSE Prohibitin-2 OS=Mus musculus GN=Phb2 PE=1 SV=1	13	8	16	12.3333
O08749	DLDH_MOUSE	>sp|O08749|DLDH_MOUSE Dihydrolipoyl dehydrogenase, mitochondrial OS=Mus musculus GN=Dld PE=1 SV=2	10	11	16	12.3333
Q9JHF5	Q9JHF5_MOUSE	>tr|Q9JHF5|Q9JHF5_MOUSE A3 subunit of vacuolar-adenosine triphosphatase OS=Mus musculus GN=Tcirg1 PE=2 SV=1	17	13	6	12
Q9EQ06	DHB11_MOUSE	>sp|Q9EQ06|DHB11_MOUSE Estradiol 17-beta-dehydrogenase 11 OS=Mus musculus GN=Hsd17b11 PE=2 SV=1	10	13	13	12
Q8JZN5	ACAD9_MOUSE	>sp|Q8JZN5|ACAD9_MOUSE Acyl-CoA dehydrogenase family member 9, mitochondrial OS=Mus musculus GN=Acad9 PE=2 SV=2	8	10	18	12
P48962	ADT1_MOUSE	>sp|P48962|ADT1_MOUSE ADP/ATP translocase 1 OS=Mus musculus GN=Slc25a4 PE=1 SV=4	12	11	13	12
P27659	RL3_MOUSE	>sp|P27659|RL3_MOUSE 60S ribosomal protein L3 OS=Mus musculus GN=Rpl3 PE=2 SV=3	14	12	10	12
P11930	NUD19_MOUSE	>sp|P11930|NUD19_MOUSE Nucleoside diphosphate-linked moiety X motif 19, mitochondrial OS=Mus musculus GN=Nudt19 PE=1 SV=2	12	12	12	12
O35459	ECH1_MOUSE	>sp|O35459|ECH1_MOUSE Delta(3,5)-Delta(2,4)-dienoyl-CoA isomerase, mitochondrial OS=Mus musculus GN=Ech1 PE=2 SV=1	13	8	15	12
Q9WVD5	ORNT1_MOUSE	>sp|Q9WVD5|ORNT1_MOUSE Mitochondrial ornithine transporter 1 OS=Mus musculus GN=Slc25a15 PE=2 SV=1	11	11	13	11.6667
Q9DCN1	NUD12_MOUSE	>sp|Q9DCN1|NUD12_MOUSE Peroxisomal NADH pyrophosphatase NUDT12 OS=Mus musculus GN=Nudt12 PE=2 SV=1	13	9	13	11.6667
Q9DBK0	ACO12_MOUSE	>sp|Q9DBK0|ACO12_MOUSE Acyl-coenzyme A thioesterase 12 OS=Mus musculus GN=Acot12 PE=2 SV=1	10	9	16	11.6667
Q9CQQ7	AT5F1_MOUSE	>sp|Q9CQQ7|AT5F1_MOUSE ATP synthase subunit b, mitochondrial OS=Mus musculus GN=Atp5f1 PE=1 SV=1	11	10	14	11.6667
Q9CQA3	DHSB_MOUSE	>sp|Q9CQA3|DHSB_MOUSE Succinate dehydrogenase [ubiquinone] iron-sulfur subunit, mitochondrial OS=Mus musculus GN=Sdhb PE=1 SV=1	10	11	14	11.6667
Q91Y97	ALDOB_MOUSE	>sp|Q91Y97|ALDOB_MOUSE Fructose-bisphosphate aldolase B OS=Mus musculus GN=Aldob PE=1 SV=3	14	11	10	11.6667
Q8VCC2	EST1_MOUSE	>sp|Q8VCC2|EST1_MOUSE Liver carboxylesterase 1 OS=Mus musculus GN=Ces1 PE=2 SV=1	10	15	10	11.6667
Q791V5	MTCH2_MOUSE	>sp|Q791V5|MTCH2_MOUSE Mitochondrial carrier homolog 2 OS=Mus musculus GN=Mtch2 PE=1 SV=1	10	12	13	11.6667
P46978	STT3A_MOUSE	>sp|P46978|STT3A_MOUSE Dolichyl-diphosphooligosaccharide--protein glycosyltransferase subunit STT3A OS=Mus musculus GN=Stt3a PE=1 SV=1	12	13	10	11.6667
P36552	HEM6_MOUSE	>sp|P36552|HEM6_MOUSE Coproporphyrinogen-III oxidase, mitochondrial OS=Mus musculus GN=Cpox PE=1 SV=2	9	11	15	11.6667
Q9EP69	SAC1_MOUSE	>sp|Q9EP69|SAC1_MOUSE Phosphatidylinositide phosphatase SAC1 OS=Mus musculus GN=Sacm1l PE=2 SV=1	11	13	10	11.3333
Q9DBA6	TYSD1_MOUSE	>sp|Q9DBA6|TYSD1_MOUSE Peroxisomal leader peptide-processing protease OS=Mus musculus GN=Tysnd1 PE=1 SV=1	11	11	12	11.3333
Q9D024	CCD47_MOUSE	>sp|Q9D024|CCD47_MOUSE Coiled-coil domain-containing protein 47 OS=Mus musculus GN=Ccdc47 PE=2 SV=2	10	13	11	11.3333
Q91VS7	MGST1_MOUSE	>sp|Q91VS7|MGST1_MOUSE Microsomal glutathione S-transferase 1 OS=Mus musculus GN=Mgst1 PE=1 SV=3	12	10	12	11.3333
Q8BSY0	ASPH_MOUSE	>sp|Q8BSY0|ASPH_MOUSE Aspartyl/asparaginyl beta-hydroxylase OS=Mus musculus GN=Asph PE=2 SV=1	10	16	8	11.3333
Q8BJL9	Q8BJL9_MOUSE	>tr|Q8BJL9|Q8BJL9_MOUSE MCG131372 OS=Mus musculus GN=Ugt2b35 PE=2 SV=1	12	13	9	11.3333
Q60932	VDAC1_MOUSE	>sp|Q60932|VDAC1_MOUSE Voltage-dependent anion-selective channel protein 1 OS=Mus musculus GN=Vdac1 PE=1 SV=3	11	12	11	11.3333
Q01853	TERA_MOUSE	>sp|Q01853|TERA_MOUSE Transitional endoplasmic reticulum ATPase OS=Mus musculus GN=Vcp PE=1 SV=4	9	15	10	11.3333
O88986	KBL_MOUSE	>sp|O88986|KBL_MOUSE 2-amino-3-ketobutyrate coenzyme A ligase, mitochondrial OS=Mus musculus GN=Gcat PE=1 SV=2	12	7	15	11.3333
O88451	RDH7_MOUSE	>sp|O88451|RDH7_MOUSE Retinol dehydrogenase 7 OS=Mus musculus GN=Rdh7 PE=2 SV=1	11	11	12	11.3333
Q9DBH5	LMAN2_MOUSE	>sp|Q9DBH5|LMAN2_MOUSE Vesicular integral-membrane protein VIP36 OS=Mus musculus GN=Lman2 PE=2 SV=2	11	11	11	11
Q9CY27	TECR_MOUSE	>sp|Q9CY27|TECR_MOUSE Very-long-chain enoyl-CoA reductase OS=Mus musculus GN=Tecr PE=1 SV=1	8	14	11	11
Q99LC3	NDUAA_MOUSE	>sp|Q99LC3|NDUAA_MOUSE NADH dehydrogenase [ubiquinone] 1 alpha subcomplex subunit 10, mitochondrial OS=Mus musculus GN=Ndufa10 PE=1 SV=1	10	6	17	11
Q8VCH0	THIKB_MOUSE	>sp|Q8VCH0|THIKB_MOUSE 3-ketoacyl-CoA thiolase B, peroxisomal OS=Mus musculus GN=Acaa1b PE=2 SV=1	11	10	12	11
Q8K182	CO8A_MOUSE	>sp|Q8K182|CO8A_MOUSE Complement component C8 alpha chain OS=Mus musculus GN=C8a PE=2 SV=1	13	11	9	11
Q8BM55	TM214_MOUSE	>sp|Q8BM55|TM214_MOUSE Transmembrane protein 214 OS=Mus musculus GN=Tmem214 PE=2 SV=1	13	12	8	11
Q8BIJ6	SYIM_MOUSE	>sp|Q8BIJ6|SYIM_MOUSE Isoleucine--tRNA ligase, mitochondrial OS=Mus musculus GN=Iars2 PE=2 SV=1	9	9	15	11
Q5FW57	GLYAL_MOUSE	>sp|Q5FW57|GLYAL_MOUSE Glycine N-acyltransferase-like protein OS=Mus musculus GN=Gm4952 PE=1 SV=3	9	9	15	11
P68040	GBLP_MOUSE	>sp|P68040|GBLP_MOUSE Guanine nucleotide-binding protein subunit beta-2-like 1 OS=Mus musculus GN=Gnb2l1 PE=1 SV=3	13	12	8	11
P14148	RL7_MOUSE	>sp|P14148|RL7_MOUSE 60S ribosomal protein L7 OS=Mus musculus GN=Rpl7 PE=2 SV=2	10	12	11	11
Q9WTI7	MYO1C_MOUSE	>sp|Q9WTI7|MYO1C_MOUSE Unconventional myosin-Ic OS=Mus musculus GN=Myo1c PE=1 SV=2	10	11	11	10.6667
Q9QZD8	DIC_MOUSE	>sp|Q9QZD8|DIC_MOUSE Mitochondrial dicarboxylate carrier OS=Mus musculus GN=Slc25a10 PE=2 SV=2	11	10	11	10.6667
Q9EPE9	AT131_MOUSE	>sp|Q9EPE9|AT131_MOUSE Probable cation-transporting ATPase 13A1 OS=Mus musculus GN=Atp13a1 PE=1 SV=2	12	13	7	10.6667
Q8R164	BPHL_MOUSE	>sp|Q8R164|BPHL_MOUSE Valacyclovir hydrolase OS=Mus musculus GN=Bphl PE=2 SV=1	10	10	12	10.6667
Q8JZZ0	UD3A2_MOUSE	>sp|Q8JZZ0|UD3A2_MOUSE UDP-glucuronosyltransferase 3A2 OS=Mus musculus GN=Ugt3a2 PE=2 SV=2	10	12	10	10.6667
Q6XVG2	CP254_MOUSE	>sp|Q6XVG2|CP254_MOUSE Cytochrome P450 2C54 OS=Mus musculus GN=Cyp2c54 PE=2 SV=1	8	12	12	10.6667
Q3UNX5	ACSM3_MOUSE	>sp|Q3UNX5|ACSM3_MOUSE Acyl-coenzyme A synthetase ACSM3, mitochondrial OS=Mus musculus GN=Acsm3 PE=1 SV=2	8	12	12	10.6667
Q2TPA8	HSDL2_MOUSE	>sp|Q2TPA8|HSDL2_MOUSE Hydroxysteroid dehydrogenase-like protein 2 OS=Mus musculus GN=Hsdl2 PE=2 SV=1	7	8	17	10.6667
P13707	GPDA_MOUSE	>sp|P13707|GPDA_MOUSE Glycerol-3-phosphate dehydrogenase [NAD(+)], cytoplasmic OS=Mus musculus GN=Gpd1 PE=1 SV=3	9	10	13	10.6667
P12970	RL7A_MOUSE	>sp|P12970|RL7A_MOUSE 60S ribosomal protein L7a OS=Mus musculus GN=Rpl7a PE=2 SV=2	11	12	9	10.6667
P10649	GSTM1_MOUSE	>sp|P10649|GSTM1_MOUSE Glutathione S-transferase Mu 1 OS=Mus musculus GN=Gstm1 PE=1 SV=2	10	8	14	10.6667
P08226	APOE_MOUSE	>sp|P08226|APOE_MOUSE Apolipoprotein E OS=Mus musculus GN=Apoe PE=1 SV=2	11	10	11	10.6667
Q9JJL3	SO1B2_MOUSE	>sp|Q9JJL3|SO1B2_MOUSE Solute carrier organic anion transporter family member 1B2 OS=Mus musculus GN=Slco1b2 PE=1 SV=1	12	10	9	10.3333
Q9DD20	MET7B_MOUSE	>sp|Q9DD20|MET7B_MOUSE Methyltransferase-like protein 7B OS=Mus musculus GN=Mettl7b PE=2 SV=2	10	10	11	10.3333
Q9CQ62	DECR_MOUSE	>sp|Q9CQ62|DECR_MOUSE 2,4-dienoyl-CoA reductase, mitochondrial OS=Mus musculus GN=Decr1 PE=1 SV=1	9	10	12	10.3333
Q99K47	Q99K47_MOUSE	>tr|Q99K47|Q99K47_MOUSE Fibrinogen, alpha polypeptide OS=Mus musculus GN=Fga PE=2 SV=1	11	8	12	10.3333
Q99J39	DCMC_MOUSE	>sp|Q99J39|DCMC_MOUSE Malonyl-CoA decarboxylase, mitochondrial OS=Mus musculus GN=Mlycd PE=2 SV=1	8	10	13	10.3333
Q8VCM8	NCLN_MOUSE	>sp|Q8VCM8|NCLN_MOUSE Nicalin OS=Mus musculus GN=Ncln PE=2 SV=2	8	13	10	10.3333
Q8R0F9	S14L4_MOUSE	>sp|Q8R0F9|S14L4_MOUSE SEC14-like protein 4 OS=Mus musculus GN=Sec14l4 PE=2 SV=1	9	8	14	10.3333
Q8K0C4	CP51A_MOUSE	>sp|Q8K0C4|CP51A_MOUSE Lanosterol 14-alpha demethylase OS=Mus musculus GN=Cyp51a1 PE=2 SV=1	12	11	8	10.3333
Q61586	GPAT1_MOUSE	>sp|Q61586|GPAT1_MOUSE Glycerol-3-phosphate acyltransferase 1, mitochondrial OS=Mus musculus GN=Gpam PE=1 SV=2	8	10	13	10.3333
Q3UP75	UD3A1_MOUSE	>sp|Q3UP75|UD3A1_MOUSE UDP-glucuronosyltransferase 3A1 OS=Mus musculus GN=Ugt3a1 PE=2 SV=1	11	11	9	10.3333
P62908	RS3_MOUSE	>sp|P62908|RS3_MOUSE 40S ribosomal protein S3 OS=Mus musculus GN=Rps3 PE=1 SV=1	10	14	7	10.3333
P51881	ADT2_MOUSE	>sp|P51881|ADT2_MOUSE ADP/ATP translocase 2 OS=Mus musculus GN=Slc25a5 PE=1 SV=3	11	10	10	10.3333
P26443	DHE3_MOUSE	>sp|P26443|DHE3_MOUSE Glutamate dehydrogenase 1, mitochondrial OS=Mus musculus GN=Glud1 PE=1 SV=1	11	10	10	10.3333
P16015	CAH3_MOUSE	>sp|P16015|CAH3_MOUSE Carbonic anhydrase 3 OS=Mus musculus GN=Ca3 PE=1 SV=3	10	10	11	10.3333
P00329	ADH1_MOUSE	>sp|P00329|ADH1_MOUSE Alcohol dehydrogenase 1 OS=Mus musculus GN=Adh1 PE=2 SV=2	11	9	11	10.3333
O88962	CP8B1_MOUSE	>sp|O88962|CP8B1_MOUSE 7-alpha-hydroxycholest-4-en-3-one 12-alpha-hydroxylase OS=Mus musculus GN=Cyp8b1 PE=2 SV=1	9	11	11	10.3333
Q9WUM5	SUCA_MOUSE	>sp|Q9WUM5|SUCA_MOUSE Succinyl-CoA ligase [ADP/GDP-forming] subunit alpha, mitochondrial OS=Mus musculus GN=Suclg1 PE=1 SV=4	10	10	10	10
Q9JHI5	IVD_MOUSE	>sp|Q9JHI5|IVD_MOUSE Isovaleryl-CoA dehydrogenase, mitochondrial OS=Mus musculus GN=Ivd PE=1 SV=1	10	8	12	10
Q9DCY0	KEG1_MOUSE	>sp|Q9DCY0|KEG1_MOUSE Glycine N-acyltransferase-like protein Keg1 OS=Mus musculus GN=Keg1 PE=1 SV=1	8	10	12	10
Q9CQF9	PCYOX_MOUSE	>sp|Q9CQF9|PCYOX_MOUSE Prenylcysteine oxidase OS=Mus musculus GN=Pcyox1 PE=1 SV=1	10	10	10	10
Q99LB2	DHRS4_MOUSE	>sp|Q99LB2|DHRS4_MOUSE Dehydrogenase/reductase SDR family member 4 OS=Mus musculus GN=Dhrs4 PE=2 SV=3	10	8	12	10
Q923B6	STEA4_MOUSE	>sp|Q923B6|STEA4_MOUSE Metalloreductase STEAP4 OS=Mus musculus GN=Steap4 PE=2 SV=1	10	9	11	10
Q91W43	GCSP_MOUSE	>sp|Q91W43|GCSP_MOUSE Glycine dehydrogenase [decarboxylating], mitochondrial OS=Mus musculus GN=Gldc PE=1 SV=1	12	6	12	10
Q8BWF0	SSDH_MOUSE	>sp|Q8BWF0|SSDH_MOUSE Succinate-semialdehyde dehydrogenase, mitochondrial OS=Mus musculus GN=Aldh5a1 PE=1 SV=1	10	8	12	10
P18242	CATD_MOUSE	>sp|P18242|CATD_MOUSE Cathepsin D OS=Mus musculus GN=Ctsd PE=1 SV=1	13	11	6	10
P14869	RLA0_MOUSE	>sp|P14869|RLA0_MOUSE 60S acidic ribosomal protein P0 OS=Mus musculus GN=Rplp0 PE=1 SV=3	11	9	10	10
O35114	SCRB2_MOUSE	>sp|O35114|SCRB2_MOUSE Lysosome membrane protein 2 OS=Mus musculus GN=Scarb2 PE=1 SV=3	11	12	7	10
Q9WV54	ASAH1_MOUSE	>sp|Q9WV54|ASAH1_MOUSE Acid ceramidase OS=Mus musculus GN=Asah1 PE=1 SV=1	12	7	10	9.66667
Q9JLF6	TGM1_MOUSE	>sp|Q9JLF6|TGM1_MOUSE Protein-glutamine gamma-glutamyltransferase K OS=Mus musculus GN=Tgm1 PE=1 SV=2	11	8	10	9.66667
Q99LC9	PEX6_MOUSE	>sp|Q99LC9|PEX6_MOUSE Peroxisome assembly factor 2 OS=Mus musculus GN=Pex6 PE=2 SV=1	9	8	12	9.66667
Q6ZWV3	RL10_MOUSE	>sp|Q6ZWV3|RL10_MOUSE 60S ribosomal protein L10 OS=Mus musculus GN=Rpl10 PE=2 SV=3	10	10	9	9.66667
Q5FW60	MUP20_MOUSE	>sp|Q5FW60|MUP20_MOUSE Major urinary protein 20 OS=Mus musculus GN=Mup20 PE=1 SV=1	9	12	8	9.66667
P38060	HMGCL_MOUSE	>sp|P38060|HMGCL_MOUSE Hydroxymethylglutaryl-CoA lyase, mitochondrial OS=Mus musculus GN=Hmgcl PE=1 SV=2	10	9	10	9.66667
P11499	HS90B_MOUSE	>sp|P11499|HS90B_MOUSE Heat shock protein HSP 90-beta OS=Mus musculus GN=Hsp90ab1 PE=1 SV=3	12	6	11	9.66667
O35423	SPYA_MOUSE	>sp|O35423|SPYA_MOUSE Serine--pyruvate aminotransferase, mitochondrial OS=Mus musculus GN=Agxt PE=1 SV=2	10	7	12	9.66667
A2ATU0	DHTK1_MOUSE	>sp|A2ATU0|DHTK1_MOUSE Probable 2-oxoglutarate dehydrogenase E1 component DHKTD1, mitochondrial OS=Mus musculus GN=Dhtkd1 PE=2 SV=1	9	8	12	9.66667
Q9R092	H17B6_MOUSE	>sp|Q9R092|H17B6_MOUSE 17-beta-hydroxysteroid dehydrogenase type 6 OS=Mus musculus GN=Hsd17b6 PE=2 SV=1	11	10	7	9.33333
Q9JMA7	CP341_MOUSE	>sp|Q9JMA7|CP341_MOUSE Cytochrome P450 3A41 OS=Mus musculus GN=Cyp3a41a PE=2 SV=2	10	9	9	9.33333
Q9DCT2	NDUS3_MOUSE	>sp|Q9DCT2|NDUS3_MOUSE NADH dehydrogenase [ubiquinone] iron-sulfur protein 3, mitochondrial OS=Mus musculus GN=Ndufs3 PE=1 SV=2	9	10	9	9.33333
Q9CZS1	AL1B1_MOUSE	>sp|Q9CZS1|AL1B1_MOUSE Aldehyde dehydrogenase X, mitochondrial OS=Mus musculus GN=Aldh1b1 PE=2 SV=1	10	9	9	9.33333
Q9CR62	M2OM_MOUSE	>sp|Q9CR62|M2OM_MOUSE Mitochondrial 2-oxoglutarate/malate carrier protein OS=Mus musculus GN=Slc25a11 PE=1 SV=3	9	8	11	9.33333
Q99P30	NUDT7_MOUSE	>sp|Q99P30|NUDT7_MOUSE Peroxisomal coenzyme A diphosphatase NUDT7 OS=Mus musculus GN=Nudt7 PE=1 SV=2	8	9	11	9.33333
Q91YH5	ATLA3_MOUSE	>sp|Q91YH5|ATLA3_MOUSE Atlastin-3 OS=Mus musculus GN=Atl3 PE=2 SV=1	10	9	9	9.33333
Q8R086	SUOX_MOUSE	>sp|Q8R086|SUOX_MOUSE Sulfite oxidase, mitochondrial OS=Mus musculus GN=Suox PE=1 SV=2	7	9	12	9.33333
Q8JZQ2	AFG32_MOUSE	>sp|Q8JZQ2|AFG32_MOUSE AFG3-like protein 2 OS=Mus musculus GN=Afg3l2 PE=1 SV=1	7	8	13	9.33333
Q8C5H8	NAKD1_MOUSE	>sp|Q8C5H8|NAKD1_MOUSE NAD kinase domain-containing protein 1 OS=Mus musculus GN=Nadkd1 PE=1 SV=2	8	9	11	9.33333
Q7TMM9	TBB2A_MOUSE	>sp|Q7TMM9|TBB2A_MOUSE Tubulin beta-2A chain OS=Mus musculus GN=Tubb2a PE=1 SV=1	10	9	9	9.33333
Q6P3A8	ODBB_MOUSE	>sp|Q6P3A8|ODBB_MOUSE 2-oxoisovalerate dehydrogenase subunit beta, mitochondrial OS=Mus musculus GN=Bckdhb PE=2 SV=2	9	8	11	9.33333
Q02819	NUCB1_MOUSE	>sp|Q02819|NUCB1_MOUSE Nucleobindin-1 OS=Mus musculus GN=Nucb1 PE=1 SV=2	10	10	8	9.33333
P70404	IDHG1_MOUSE	>sp|P70404|IDHG1_MOUSE Isocitrate dehydrogenase [NAD] subunit gamma 1, mitochondrial OS=Mus musculus GN=Idh3g PE=1 SV=1	9	9	10	9.33333
P57759	ERP29_MOUSE	>sp|P57759|ERP29_MOUSE Endoplasmic reticulum resident protein 29 OS=Mus musculus GN=Erp29 PE=1 SV=2	9	10	9	9.33333
P52196	THTR_MOUSE	>sp|P52196|THTR_MOUSE Thiosulfate sulfurtransferase OS=Mus musculus GN=Tst PE=1 SV=3	9	7	12	9.33333
P47962	RL5_MOUSE	>sp|P47962|RL5_MOUSE 60S ribosomal protein L5 OS=Mus musculus GN=Rpl5 PE=1 SV=3	9	11	8	9.33333
P30999	CTND1_MOUSE	>sp|P30999|CTND1_MOUSE Catenin delta-1 OS=Mus musculus GN=Ctnnd1 PE=1 SV=2	10	12	6	9.33333
P06684	CO5_MOUSE	>sp|P06684|CO5_MOUSE Complement C5 OS=Mus musculus GN=C5 PE=1 SV=2	8	12	8	9.33333
O55125	NIPS1_MOUSE	>sp|O55125|NIPS1_MOUSE Protein NipSnap homolog 1 OS=Mus musculus GN=Nipsnap1 PE=1 SV=1	10	8	10	9.33333
O55022	PGRC1_MOUSE	>sp|O55022|PGRC1_MOUSE Membrane-associated progesterone receptor component 1 OS=Mus musculus GN=Pgrmc1 PE=1 SV=4	8	10	10	9.33333
A2AKK5	ACNT1_MOUSE	>sp|A2AKK5|ACNT1_MOUSE Acyl-coenzyme A amino acid N-acyltransferase 1 OS=Mus musculus GN=Acnat1 PE=1 SV=1	8	8	12	9.33333
Q9WUZ9	ENTP5_MOUSE	>sp|Q9WUZ9|ENTP5_MOUSE Ectonucleoside triphosphate diphosphohydrolase 5 OS=Mus musculus GN=Entpd5 PE=1 SV=1	8	11	8	9
Q9WTP7	KAD3_MOUSE	>sp|Q9WTP7|KAD3_MOUSE GTP:AMP phosphotransferase, mitochondrial OS=Mus musculus GN=Ak3 PE=1 SV=3	7	8	12	9
Q9R099	TBL2_MOUSE	>sp|Q9R099|TBL2_MOUSE Transducin beta-like protein 2 OS=Mus musculus GN=Tbl2 PE=2 SV=2	11	8	8	9
Q9ET30	TM9S3_MOUSE	>sp|Q9ET30|TM9S3_MOUSE Transmembrane 9 superfamily member 3 OS=Mus musculus GN=Tm9sf3 PE=1 SV=1	9	10	8	9
Q9DCX2	ATP5H_MOUSE	>sp|Q9DCX2|ATP5H_MOUSE ATP synthase subunit d, mitochondrial OS=Mus musculus GN=Atp5h PE=1 SV=3	8	7	12	9
Q9D023	MPC2_MOUSE	>sp|Q9D023|MPC2_MOUSE Mitochondrial pyruvate carrier 2 OS=Mus musculus GN=Mpc2 PE=1 SV=1	9	8	10	9
Q9CYA0	CREL2_MOUSE	>sp|Q9CYA0|CREL2_MOUSE Cysteine-rich with EGF-like domain protein 2 OS=Mus musculus GN=Creld2 PE=2 SV=1	11	7	9	9
Q99J08	S14L2_MOUSE	>sp|Q99J08|S14L2_MOUSE SEC14-like protein 2 OS=Mus musculus GN=Sec14l2 PE=2 SV=1	8	9	10	9
Q60766	IRGM1_MOUSE	>sp|Q60766|IRGM1_MOUSE Immunity-related GTPase family M protein 1 OS=Mus musculus GN=Irgm1 PE=1 SV=1	9	8	10	9
Q02248	CTNB1_MOUSE	>sp|Q02248|CTNB1_MOUSE Catenin beta-1 OS=Mus musculus GN=Ctnnb1 PE=1 SV=1	11	9	7	9
P52430	PON1_MOUSE	>sp|P52430|PON1_MOUSE Serum paraoxonase/arylesterase 1 OS=Mus musculus GN=Pon1 PE=1 SV=2	10	9	8	9
P50516	VATA_MOUSE	>sp|P50516|VATA_MOUSE V-type proton ATPase catalytic subunit A OS=Mus musculus GN=Atp6v1a PE=1 SV=2	8	12	7	9
P42125	ECI1_MOUSE	>sp|P42125|ECI1_MOUSE Enoyl-CoA delta isomerase 1, mitochondrial OS=Mus musculus GN=Eci1 PE=2 SV=2	8	8	11	9
P28666	MUG2_MOUSE	>sp|P28666|MUG2_MOUSE Murinoglobulin-2 OS=Mus musculus GN=Mug2 PE=2 SV=2	7	12	8	9
P26041	MOES_MOUSE	>sp|P26041|MOES_MOUSE Moesin OS=Mus musculus GN=Msn PE=1 SV=3	8	13	6	9
O35728	CP4AE_MOUSE	>sp|O35728|CP4AE_MOUSE Cytochrome P450 4A14 OS=Mus musculus GN=Cyp4a14 PE=2 SV=1	11	11	5	9
Q9QXY9	PEX3_MOUSE	>sp|Q9QXY9|PEX3_MOUSE Peroxisomal biogenesis factor 3 OS=Mus musculus GN=Pex3 PE=2 SV=1	8	8	10	8.66667
Q9QXF8	GNMT_MOUSE	>sp|Q9QXF8|GNMT_MOUSE Glycine N-methyltransferase OS=Mus musculus GN=Gnmt PE=1 SV=3	8	9	9	8.66667
Q9EP75	CP4FE_MOUSE	>sp|Q9EP75|CP4FE_MOUSE Leukotriene-B4 omega-hydroxylase 3 OS=Mus musculus GN=Cyp4f14 PE=2 SV=1	8	10	8	8.66667
Q91VA7	Q91VA7_MOUSE	>tr|Q91VA7|Q91VA7_MOUSE Isocitrate dehydrogenase 3 (NAD+) beta OS=Mus musculus GN=Idh3b PE=2 SV=1	7	8	11	8.66667
Q8VCR2	DHB13_MOUSE	>sp|Q8VCR2|DHB13_MOUSE 17-beta-hydroxysteroid dehydrogenase 13 OS=Mus musculus GN=Hsd17b13 PE=1 SV=2	9	9	8	8.66667
Q8BH24	TM9S4_MOUSE	>sp|Q8BH24|TM9S4_MOUSE Transmembrane 9 superfamily member 4 OS=Mus musculus GN=Tm9sf4 PE=2 SV=1	9	9	8	8.66667
Q8BGH2	SAM50_MOUSE	>sp|Q8BGH2|SAM50_MOUSE Sorting and assembly machinery component 50 homolog OS=Mus musculus GN=Samm50 PE=1 SV=1	7	9	10	8.66667
Q6ZQI3	MLEC_MOUSE	>sp|Q6ZQI3|MLEC_MOUSE Malectin OS=Mus musculus GN=Mlec PE=2 SV=2	10	8	8	8.66667
Q61578	ADRO_MOUSE	>sp|Q61578|ADRO_MOUSE NADPH:adrenodoxin oxidoreductase, mitochondrial OS=Mus musculus GN=Fdxr PE=2 SV=1	7	11	8	8.66667
Q60930	VDAC2_MOUSE	>sp|Q60930|VDAC2_MOUSE Voltage-dependent anion-selective channel protein 2 OS=Mus musculus GN=Vdac2 PE=1 SV=2	9	8	9	8.66667
P50247	SAHH_MOUSE	>sp|P50247|SAHH_MOUSE Adenosylhomocysteinase OS=Mus musculus GN=Ahcy PE=1 SV=3	10	6	10	8.66667
P28843	DPP4_MOUSE	>sp|P28843|DPP4_MOUSE Dipeptidyl peptidase 4 OS=Mus musculus GN=Dpp4 PE=1 SV=3	12	9	5	8.66667
P17439	GLCM_MOUSE	>sp|P17439|GLCM_MOUSE Glucosylceramidase OS=Mus musculus GN=Gba PE=1 SV=1	10	10	6	8.66667
P11352	GPX1_MOUSE	>sp|P11352|GPX1_MOUSE Glutathione peroxidase 1 OS=Mus musculus GN=Gpx1 PE=1 SV=2	9	7	10	8.66667
O88833	CP4AA_MOUSE	>sp|O88833|CP4AA_MOUSE Cytochrome P450 4A10 OS=Mus musculus GN=Cyp4a10 PE=2 SV=2	11	9	6	8.66667
O09158	CP3AP_MOUSE	>sp|O09158|CP3AP_MOUSE Cytochrome P450 3A25 OS=Mus musculus GN=Cyp3a25 PE=2 SV=1	10	8	8	8.66667
Q9R1J0	NSDHL_MOUSE	>sp|Q9R1J0|NSDHL_MOUSE Sterol-4-alpha-carboxylate 3-dehydrogenase, decarboxylating OS=Mus musculus GN=Nsdhl PE=2 SV=1	8	10	7	8.33333
Q9DCX8	IYD1_MOUSE	>sp|Q9DCX8|IYD1_MOUSE Iodotyrosine dehalogenase 1 OS=Mus musculus GN=Iyd PE=1 SV=1	10	8	7	8.33333
Q91VR2	ATPG_MOUSE	>sp|Q91VR2|ATPG_MOUSE ATP synthase subunit gamma, mitochondrial OS=Mus musculus GN=Atp5c1 PE=1 SV=1	8	8	9	8.33333
Q91VM9	IPYR2_MOUSE	>sp|Q91VM9|IPYR2_MOUSE Inorganic pyrophosphatase 2, mitochondrial OS=Mus musculus GN=Ppa2 PE=2 SV=1	7	7	11	8.33333
Q8BH95	ECHM_MOUSE	>sp|Q8BH95|ECHM_MOUSE Enoyl-CoA hydratase, mitochondrial OS=Mus musculus GN=Echs1 PE=1 SV=1	8	6	11	8.33333
Q62261	SPTB2_MOUSE	>sp|Q62261|SPTB2_MOUSE Spectrin beta chain, non-erythrocytic 1 OS=Mus musculus GN=Sptbn1 PE=1 SV=2	7	13	5	8.33333
P99029	PRDX5_MOUSE	>sp|P99029|PRDX5_MOUSE Peroxiredoxin-5, mitochondrial OS=Mus musculus GN=Prdx5 PE=1 SV=2	8	8	9	8.33333
P84091	AP2M1_MOUSE	>sp|P84091|AP2M1_MOUSE AP-2 complex subunit mu OS=Mus musculus GN=Ap2m1 PE=1 SV=1	9	7	9	8.33333
P51863	VA0D1_MOUSE	>sp|P51863|VA0D1_MOUSE V-type proton ATPase subunit d 1 OS=Mus musculus GN=Atp6v0d1 PE=1 SV=2	11	8	6	8.33333
P19157	GSTP1_MOUSE	>sp|P19157|GSTP1_MOUSE Glutathione S-transferase P 1 OS=Mus musculus GN=Gstp1 PE=1 SV=2	8	6	11	8.33333
P12710	FABPL_MOUSE	>sp|P12710|FABPL_MOUSE Fatty acid-binding protein, liver OS=Mus musculus GN=Fabp1 PE=1 SV=2	9	8	8	8.33333
P07759	SPA3K_MOUSE	>sp|P07759|SPA3K_MOUSE Serine protease inhibitor A3K OS=Mus musculus GN=Serpina3k PE=1 SV=2	8	9	8	8.33333
P06151	LDHA_MOUSE	>sp|P06151|LDHA_MOUSE L-lactate dehydrogenase A chain OS=Mus musculus GN=Ldha PE=1 SV=3	10	5	10	8.33333
O35857	TIM44_MOUSE	>sp|O35857|TIM44_MOUSE Mitochondrial import inner membrane translocase subunit TIM44 OS=Mus musculus GN=Timm44 PE=2 SV=2	7	8	10	8.33333
O35643	AP1B1_MOUSE	>sp|O35643|AP1B1_MOUSE AP-1 complex subunit beta-1 OS=Mus musculus GN=Ap1b1 PE=1 SV=2	11	6	8	8.33333
O08756	HCD2_MOUSE	>sp|O08756|HCD2_MOUSE 3-hydroxyacyl-CoA dehydrogenase type-2 OS=Mus musculus GN=Hsd17b10 PE=1 SV=4	9	6	10	8.33333
Q9DBG3	AP2B1_MOUSE	>sp|Q9DBG3|AP2B1_MOUSE AP-2 complex subunit beta OS=Mus musculus GN=Ap2b1 PE=1 SV=1	9	10	5	8
Q9D7B6	ACAD8_MOUSE	>sp|Q9D7B6|ACAD8_MOUSE Isobutyryl-CoA dehydrogenase, mitochondrial OS=Mus musculus GN=Acad8 PE=2 SV=2	5	7	12	8
Q9D6R2	IDH3A_MOUSE	>sp|Q9D6R2|IDH3A_MOUSE Isocitrate dehydrogenase [NAD] subunit alpha, mitochondrial OS=Mus musculus GN=Idh3a PE=1 SV=1	8	8	8	8
Q9CQW2	ARL8B_MOUSE	>sp|Q9CQW2|ARL8B_MOUSE ADP-ribosylation factor-like protein 8B OS=Mus musculus GN=Arl8b PE=2 SV=1	9	8	7	8
Q99KR3	LACB2_MOUSE	>sp|Q99KR3|LACB2_MOUSE Beta-lactamase-like protein 2 OS=Mus musculus GN=Lactb2 PE=1 SV=1	7	7	10	8
Q99JY9	ARP3_MOUSE	>sp|Q99JY9|ARP3_MOUSE Actin-related protein 3 OS=Mus musculus GN=Actr3 PE=1 SV=3	9	7	8	8
Q99JR1	SFXN1_MOUSE	>sp|Q99JR1|SFXN1_MOUSE Sideroflexin-1 OS=Mus musculus GN=Sfxn1 PE=1 SV=3	7	7	10	8
Q925I1	ATAD3_MOUSE	>sp|Q925I1|ATAD3_MOUSE ATPase family AAA domain-containing protein 3 OS=Mus musculus GN=Atad3 PE=1 SV=1	7	8	9	8
Q8R429	AT2A1_MOUSE	>sp|Q8R429|AT2A1_MOUSE Sarcoplasmic/endoplasmic reticulum calcium ATPase 1 OS=Mus musculus GN=Atp2a1 PE=2 SV=1	10	8	6	8
Q8R0X7	SGPL1_MOUSE	>sp|Q8R0X7|SGPL1_MOUSE Sphingosine-1-phosphate lyase 1 OS=Mus musculus GN=Sgpl1 PE=2 SV=1	7	9	8	8
Q8BX90	FND3A_MOUSE	>sp|Q8BX90|FND3A_MOUSE Fibronectin type-III domain-containing protein 3A OS=Mus musculus GN=Fndc3a PE=1 SV=3	8	10	6	8
Q8BG51	MIRO1_MOUSE	>sp|Q8BG51|MIRO1_MOUSE Mitochondrial Rho GTPase 1 OS=Mus musculus GN=Rhot1 PE=2 SV=1	6	8	10	8
Q78IK4	APOOL_MOUSE	>sp|Q78IK4|APOOL_MOUSE Apolipoprotein O-like OS=Mus musculus GN=Apool PE=2 SV=1	7	7	10	8
Q6PDB7	Q6PDB7_MOUSE	>tr|Q6PDB7|Q6PDB7_MOUSE MCG142671, isoform CRA_b OS=Mus musculus GN=Ces2b PE=2 SV=1	9	8	7	8
Q62087	PON3_MOUSE	>sp|Q62087|PON3_MOUSE Serum paraoxonase/lactonase 3 OS=Mus musculus GN=Pon3 PE=1 SV=2	7	9	8	8
P62814	VATB2_MOUSE	>sp|P62814|VATB2_MOUSE V-type proton ATPase subunit B, brain isoform OS=Mus musculus GN=Atp6v1b2 PE=1 SV=1	8	12	4	8
P35505	FAAA_MOUSE	>sp|P35505|FAAA_MOUSE Fumarylacetoacetase OS=Mus musculus GN=Fah PE=1 SV=2	11	7	6	8
P19783	COX41_MOUSE	>sp|P19783|COX41_MOUSE Cytochrome c oxidase subunit 4 isoform 1, mitochondrial OS=Mus musculus GN=Cox4i1 PE=1 SV=2	9	7	8	8
P07758	A1AT1_MOUSE	>sp|P07758|A1AT1_MOUSE Alpha-1-antitrypsin 1-1 OS=Mus musculus GN=Serpina1a PE=1 SV=4	7	9	8	8
P01899	HA11_MOUSE	>sp|P01899|HA11_MOUSE H-2 class I histocompatibility antigen, D-B alpha chain OS=Mus musculus GN=H2-D1 PE=1 SV=2	8	8	8	8
Q9DC29	ABCB6_MOUSE	>sp|Q9DC29|ABCB6_MOUSE ATP-binding cassette sub-family B member 6, mitochondrial OS=Mus musculus GN=Abcb6 PE=1 SV=1	8	12	3	7.66667
Q9D2G2	ODO2_MOUSE	>sp|Q9D2G2|ODO2_MOUSE Dihydrolipoyllysine-residue succinyltransferase component of 2-oxoglutarate dehydrogenase complex, mitochondrial OS=Mus musculus GN=Dlst PE=1 SV=1	8	6	9	7.66667
Q91X70	Q91X70_MOUSE	>tr|Q91X70|Q91X70_MOUSE Complement component 6 OS=Mus musculus GN=C6 PE=2 SV=1	6	6	11	7.66667
Q91V92	ACLY_MOUSE	>sp|Q91V92|ACLY_MOUSE ATP-citrate synthase OS=Mus musculus GN=Acly PE=1 SV=1	8	13	2	7.66667
Q8VCU1	EST3B_MOUSE	>sp|Q8VCU1|EST3B_MOUSE Carboxylesterase 3B OS=Mus musculus GN=Ces3b PE=2 SV=1	7	9	7	7.66667
Q8JZU2	Q8JZU2_MOUSE	>tr|Q8JZU2|Q8JZU2_MOUSE Protein Slc25a1 OS=Mus musculus GN=Slc25a1 PE=2 SV=1	7	6	10	7.66667
Q68FG2	Q68FG2_MOUSE	>tr|Q68FG2|Q68FG2_MOUSE Protein Spnb3 OS=Mus musculus GN=Spnb3 PE=2 SV=1	9	7	7	7.66667
Q64442	DHSO_MOUSE	>sp|Q64442|DHSO_MOUSE Sorbitol dehydrogenase OS=Mus musculus GN=Sord PE=1 SV=3	9	6	8	7.66667
Q61335	BAP31_MOUSE	>sp|Q61335|BAP31_MOUSE B-cell receptor-associated protein 31 OS=Mus musculus GN=Bcap31 PE=1 SV=4	9	8	6	7.66667
Q61233	PLSL_MOUSE	>sp|Q61233|PLSL_MOUSE Plastin-2 OS=Mus musculus GN=Lcp1 PE=1 SV=4	9	5	9	7.66667
Q5XJF6	Q5XJF6_MOUSE	>tr|Q5XJF6|Q5XJF6_MOUSE Ribosomal protein OS=Mus musculus GN=Rpl10a PE=2 SV=1	10	8	5	7.66667
P47911	RL6_MOUSE	>sp|P47911|RL6_MOUSE 60S ribosomal protein L6 OS=Mus musculus GN=Rpl6 PE=1 SV=3	9	7	7	7.66667
P12791	CP2BA_MOUSE	>sp|P12791|CP2BA_MOUSE Cytochrome P450 2B10 OS=Mus musculus GN=Cyp2b10 PE=1 SV=1	7	8	8	7.66667
P09055	ITB1_MOUSE	>sp|P09055|ITB1_MOUSE Integrin beta-1 OS=Mus musculus GN=Itgb1 PE=1 SV=1	7	9	7	7.66667
E9Q6R7	E9Q6R7_MOUSE	>tr|E9Q6R7|E9Q6R7_MOUSE Protein Utrn OS=Mus musculus GN=Utrn PE=4 SV=1	8	9	6	7.66667
Q9Z2G6	SE1L1_MOUSE	>sp|Q9Z2G6|SE1L1_MOUSE Protein sel-1 homolog 1 OS=Mus musculus GN=Sel1l PE=2 SV=2	6	10	6	7.33333
Q9WUQ2	PREB_MOUSE	>sp|Q9WUQ2|PREB_MOUSE Prolactin regulatory element-binding protein OS=Mus musculus GN=Preb PE=1 SV=1	7	8	7	7.33333
Q9DCU9	HOGA1_MOUSE	>sp|Q9DCU9|HOGA1_MOUSE Probable 4-hydroxy-2-oxoglutarate aldolase, mitochondrial OS=Mus musculus GN=Hoga1 PE=1 SV=1	6	7	9	7.33333
Q9DBD0	ICA_MOUSE	>sp|Q9DBD0|ICA_MOUSE Inhibitor of carbonic anhydrase OS=Mus musculus GN=Ica PE=1 SV=1	7	9	6	7.33333
Q99KB8	GLO2_MOUSE	>sp|Q99KB8|GLO2_MOUSE Hydroxyacylglutathione hydrolase, mitochondrial OS=Mus musculus GN=Hagh PE=2 SV=2	7	7	8	7.33333
Q99JB2	STML2_MOUSE	>sp|Q99JB2|STML2_MOUSE Stomatin-like protein 2 OS=Mus musculus GN=Stoml2 PE=1 SV=1	8	5	9	7.33333
Q99J99	THTM_MOUSE	>sp|Q99J99|THTM_MOUSE 3-mercaptopyruvate sulfurtransferase OS=Mus musculus GN=Mpst PE=1 SV=3	6	6	10	7.33333
Q8VDJ3	VIGLN_MOUSE	>sp|Q8VDJ3|VIGLN_MOUSE Vigilin OS=Mus musculus GN=Hdlbp PE=1 SV=1	6	12	4	7.33333
Q8VDG7	PAFA2_MOUSE	>sp|Q8VDG7|PAFA2_MOUSE Platelet-activating factor acetylhydrolase 2, cytoplasmic OS=Mus musculus GN=Pafah2 PE=2 SV=2	6	6	10	7.33333
Q8K370	ACD10_MOUSE	>sp|Q8K370|ACD10_MOUSE Acyl-CoA dehydrogenase family member 10 OS=Mus musculus GN=Acad10 PE=2 SV=1	7	6	9	7.33333
P62918	RL8_MOUSE	>sp|P62918|RL8_MOUSE 60S ribosomal protein L8 OS=Mus musculus GN=Rpl8 PE=2 SV=2	9	8	5	7.33333
P62702	RS4X_MOUSE	>sp|P62702|RS4X_MOUSE 40S ribosomal protein S4, X isoform OS=Mus musculus GN=Rps4x PE=2 SV=2	9	9	4	7.33333
P47758	SRPRB_MOUSE	>sp|P47758|SRPRB_MOUSE Signal recognition particle receptor subunit beta OS=Mus musculus GN=Srprb PE=1 SV=1	6	9	7	7.33333
P15105	GLNA_MOUSE	>sp|P15105|GLNA_MOUSE Glutamine synthetase OS=Mus musculus GN=Glul PE=1 SV=6	8	5	9	7.33333
Q9JHW2	NIT2_MOUSE	>sp|Q9JHW2|NIT2_MOUSE Omega-amidase NIT2 OS=Mus musculus GN=Nit2 PE=1 SV=1	6	6	9	7
Q9DBL7	COASY_MOUSE	>sp|Q9DBL7|COASY_MOUSE Bifunctional coenzyme A synthase OS=Mus musculus GN=Coasy PE=1 SV=2	5	6	10	7
Q9D6M3	GHC1_MOUSE	>sp|Q9D6M3|GHC1_MOUSE Mitochondrial glutamate carrier 1 OS=Mus musculus GN=Slc25a22 PE=1 SV=1	7	3	11	7
Q9D6J6	NDUV2_MOUSE	>sp|Q9D6J6|NDUV2_MOUSE NADH dehydrogenase [ubiquinone] flavoprotein 2, mitochondrial OS=Mus musculus GN=Ndufv2 PE=1 SV=2	7	5	9	7
Q9D1D4	TMEDA_MOUSE	>sp|Q9D1D4|TMEDA_MOUSE Transmembrane emp24 domain-containing protein 10 OS=Mus musculus GN=Tmed10 PE=2 SV=1	7	8	6	7
Q99KV1	DJB11_MOUSE	>sp|Q99KV1|DJB11_MOUSE DnaJ homolog subfamily B member 11 OS=Mus musculus GN=Dnajb11 PE=1 SV=1	8	5	8	7
Q8VCI0	PLBL1_MOUSE	>sp|Q8VCI0|PLBL1_MOUSE Phospholipase B-like 1 OS=Mus musculus GN=Plbd1 PE=1 SV=1	8	7	6	7
Q8VBZ3	CLPT1_MOUSE	>sp|Q8VBZ3|CLPT1_MOUSE Cleft lip and palate transmembrane protein 1 homolog OS=Mus musculus GN=Clptm1 PE=1 SV=1	7	9	5	7
Q8BGC4	ZADH2_MOUSE	>sp|Q8BGC4|ZADH2_MOUSE Zinc-binding alcohol dehydrogenase domain-containing protein 2 OS=Mus musculus GN=Zadh2 PE=2 SV=1	5	6	10	7
Q6PA06	ATLA2_MOUSE	>sp|Q6PA06|ATLA2_MOUSE Atlastin-2 OS=Mus musculus GN=Atl2 PE=1 SV=1	9	7	5	7
Q62452	UD19_MOUSE	>sp|Q62452|UD19_MOUSE UDP-glucuronosyltransferase 1-9 OS=Mus musculus GN=Ugt1a9 PE=1 SV=3	6	7	8	7
Q60936	ADCK3_MOUSE	>sp|Q60936|ADCK3_MOUSE Chaperone activity of bc1 complex-like, mitochondrial OS=Mus musculus GN=Adck3 PE=2 SV=2	6	6	9	7
Q60634	FLOT2_MOUSE	>sp|Q60634|FLOT2_MOUSE Flotillin-2 OS=Mus musculus GN=Flot2 PE=1 SV=2	10	8	3	7
Q571F8	GLSL_MOUSE	>sp|Q571F8|GLSL_MOUSE Glutaminase liver isoform, mitochondrial OS=Mus musculus GN=Gls2 PE=2 SV=2	4	7	10	7
P68369	TBA1A_MOUSE	>sp|P68369|TBA1A_MOUSE Tubulin alpha-1A chain OS=Mus musculus GN=Tuba1a PE=1 SV=1	8	6	7	7
P58137	ACOT8_MOUSE	>sp|P58137|ACOT8_MOUSE Acyl-coenzyme A thioesterase 8 OS=Mus musculus GN=Acot8 PE=1 SV=1	7	5	9	7
P45700	MA1A1_MOUSE	>sp|P45700|MA1A1_MOUSE Mannosyl-oligosaccharide 1,2-alpha-mannosidase IA OS=Mus musculus GN=Man1a1 PE=1 SV=1	6	10	5	7
P23953	EST1C_MOUSE	>sp|P23953|EST1C_MOUSE Carboxylesterase 1C OS=Mus musculus GN=Ces1c PE=1 SV=4	6	7	8	7
O08807	PRDX4_MOUSE	>sp|O08807|PRDX4_MOUSE Peroxiredoxin-4 OS=Mus musculus GN=Prdx4 PE=1 SV=1	6	7	8	7
K9J7B2	K9J7B2_MOUSE	>tr|K9J7B2|K9J7B2_MOUSE Protein Ugt1a6b OS=Mus musculus GN=Ugt1a6b PE=4 SV=1	8	8	5	7
Q9QYG0	NDRG2_MOUSE	>sp|Q9QYG0|NDRG2_MOUSE Protein NDRG2 OS=Mus musculus GN=Ndrg2 PE=1 SV=1	8	5	7	6.66667
Q9ERS2	NDUAD_MOUSE	>sp|Q9ERS2|NDUAD_MOUSE NADH dehydrogenase [ubiquinone] 1 alpha subcomplex subunit 13 OS=Mus musculus GN=Ndufa13 PE=1 SV=3	6	5	9	6.66667
Q9DCS3	MECR_MOUSE	>sp|Q9DCS3|MECR_MOUSE Trans-2-enoyl-CoA reductase, mitochondrial OS=Mus musculus GN=Mecr PE=2 SV=2	6	4	10	6.66667
Q8K3J1	NDUS8_MOUSE	>sp|Q8K3J1|NDUS8_MOUSE NADH dehydrogenase [ubiquinone] iron-sulfur protein 8, mitochondrial OS=Mus musculus GN=Ndufs8 PE=1 SV=1	7	5	8	6.66667
Q62086	PON2_MOUSE	>sp|Q62086|PON2_MOUSE Serum paraoxonase/arylesterase 2 OS=Mus musculus GN=Pon2 PE=1 SV=2	7	7	6	6.66667
Q61694	3BHS5_MOUSE	>sp|Q61694|3BHS5_MOUSE 3 beta-hydroxysteroid dehydrogenase type 5 OS=Mus musculus GN=Hsd3b5 PE=1 SV=4	7	6	7	6.66667
Q5U458	DJC11_MOUSE	>sp|Q5U458|DJC11_MOUSE DnaJ homolog subfamily C member 11 OS=Mus musculus GN=Dnajc11 PE=2 SV=2	7	5	8	6.66667
Q01405	SC23A_MOUSE	>sp|Q01405|SC23A_MOUSE Protein transport protein Sec23A OS=Mus musculus GN=Sec23a PE=1 SV=2	5	11	4	6.66667
P61161	ARP2_MOUSE	>sp|P61161|ARP2_MOUSE Actin-related protein 2 OS=Mus musculus GN=Actr2 PE=1 SV=1	6	7	7	6.66667
P50580	PA2G4_MOUSE	>sp|P50580|PA2G4_MOUSE Proliferation-associated protein 2G4 OS=Mus musculus GN=Pa2g4 PE=1 SV=3	7	10	3	6.66667
P42925	PXMP2_MOUSE	>sp|P42925|PXMP2_MOUSE Peroxisomal membrane protein 2 OS=Mus musculus GN=Pxmp2 PE=2 SV=2	7	6	7	6.66667
P14206	RSSA_MOUSE	>sp|P14206|RSSA_MOUSE 40S ribosomal protein SA OS=Mus musculus GN=Rpsa PE=1 SV=4	9	8	3	6.66667
P12787	COX5A_MOUSE	>sp|P12787|COX5A_MOUSE Cytochrome c oxidase subunit 5A, mitochondrial OS=Mus musculus GN=Cox5a PE=1 SV=2	7	6	7	6.66667
P11588	MUP1_MOUSE	>sp|P11588|MUP1_MOUSE Major urinary protein 1 OS=Mus musculus GN=Mup1 PE=1 SV=1	6	7	7	6.66667
P10605	CATB_MOUSE	>sp|P10605|CATB_MOUSE Cathepsin B OS=Mus musculus GN=Ctsb PE=1 SV=2	8	7	5	6.66667
O08917	FLOT1_MOUSE	>sp|O08917|FLOT1_MOUSE Flotillin-1 OS=Mus musculus GN=Flot1 PE=1 SV=1	10	7	3	6.66667
A2AS89	SPEB_MOUSE	>sp|A2AS89|SPEB_MOUSE Agmatinase, mitochondrial OS=Mus musculus GN=Agmat PE=2 SV=1	6	6	8	6.66667
Q9Z211	PX11A_MOUSE	>sp|Q9Z211|PX11A_MOUSE Peroxisomal membrane protein 11A OS=Mus musculus GN=Pex11a PE=2 SV=1	5	7	7	6.33333
Q9WVL0	MAAI_MOUSE	>sp|Q9WVL0|MAAI_MOUSE Maleylacetoacetate isomerase OS=Mus musculus GN=Gstz1 PE=1 SV=1	6	5	8	6.33333
Q9R1S7	MRP6_MOUSE	>sp|Q9R1S7|MRP6_MOUSE Multidrug resistance-associated protein 6 OS=Mus musculus GN=Abcc6 PE=1 SV=3	9	5	5	6.33333
Q9DBL1	ACDSB_MOUSE	>sp|Q9DBL1|ACDSB_MOUSE Short/branched chain specific acyl-CoA dehydrogenase, mitochondrial OS=Mus musculus GN=Acadsb PE=1 SV=1	4	6	9	6.33333
Q9D855	QCR7_MOUSE	>sp|Q9D855|QCR7_MOUSE Cytochrome b-c1 complex subunit 7 OS=Mus musculus GN=Uqcrb PE=1 SV=3	6	6	7	6.33333
Q9CYN2	SPCS2_MOUSE	>sp|Q9CYN2|SPCS2_MOUSE Signal peptidase complex subunit 2 OS=Mus musculus GN=Spcs2 PE=2 SV=1	7	7	5	6.33333
Q9CQX2	CYB5B_MOUSE	>sp|Q9CQX2|CYB5B_MOUSE Cytochrome b5 type B OS=Mus musculus GN=Cyb5b PE=1 SV=1	7	6	6	6.33333
Q99PL5	RRBP1_MOUSE	>sp|Q99PL5|RRBP1_MOUSE Ribosome-binding protein 1 OS=Mus musculus GN=Rrbp1 PE=2 SV=2	4	7	8	6.33333
Q8R0N6	HOT_MOUSE	>sp|Q8R0N6|HOT_MOUSE Hydroxyacid-oxoacid transhydrogenase, mitochondrial OS=Mus musculus GN=Adhfe1 PE=2 SV=2	5	6	8	6.33333
Q64176	EST1E_MOUSE	>sp|Q64176|EST1E_MOUSE Carboxylesterase 1E OS=Mus musculus GN=Ces1e PE=1 SV=1	3	10	6	6.33333
Q61879	MYH10_MOUSE	>sp|Q61879|MYH10_MOUSE Myosin-10 OS=Mus musculus GN=Myh10 PE=1 SV=2	9	5	5	6.33333
Q61767	3BHS4_MOUSE	>sp|Q61767|3BHS4_MOUSE 3 beta-hydroxysteroid dehydrogenase type 4 OS=Mus musculus GN=Hsd3b4 PE=2 SV=3	6	5	8	6.33333
Q61646	HPT_MOUSE	>sp|Q61646|HPT_MOUSE Haptoglobin OS=Mus musculus GN=Hp PE=1 SV=1	6	6	7	6.33333
Q60931	VDAC3_MOUSE	>sp|Q60931|VDAC3_MOUSE Voltage-dependent anion-selective channel protein 3 OS=Mus musculus GN=Vdac3 PE=1 SV=1	5	7	7	6.33333
Q5BL07	PEX1_MOUSE	>sp|Q5BL07|PEX1_MOUSE Peroxisome biogenesis factor 1 OS=Mus musculus GN=Pex1 PE=1 SV=2	6	6	7	6.33333
Q3TDQ1	STT3B_MOUSE	>sp|Q3TDQ1|STT3B_MOUSE Dolichyl-diphosphooligosaccharide--protein glycosyltransferase subunit STT3B OS=Mus musculus GN=Stt3b PE=1 SV=2	6	6	7	6.33333
Q01339	APOH_MOUSE	>sp|Q01339|APOH_MOUSE Beta-2-glycoprotein 1 OS=Mus musculus GN=Apoh PE=1 SV=1	5	7	7	6.33333
P70194	CLC4F_MOUSE	>sp|P70194|CLC4F_MOUSE C-type lectin domain family 4 member F OS=Mus musculus GN=Clec4f PE=1 SV=1	6	7	6	6.33333
P63001	RAC1_MOUSE	>sp|P63001|RAC1_MOUSE Ras-related C3 botulinum toxin substrate 1 OS=Mus musculus GN=Rac1 PE=1 SV=1	7	6	6	6.33333
P62874	GBB1_MOUSE	>sp|P62874|GBB1_MOUSE Guanine nucleotide-binding protein G(I)/G(S)/G(T) subunit beta-1 OS=Mus musculus GN=Gnb1 PE=1 SV=3	7	6	6	6.33333
P61620	S61A1_MOUSE	>sp|P61620|S61A1_MOUSE Protein transport protein Sec61 subunit alpha isoform 1 OS=Mus musculus GN=Sec61a1 PE=2 SV=2	6	6	7	6.33333
P51410	RL9_MOUSE	>sp|P51410|RL9_MOUSE 60S ribosomal protein L9 OS=Mus musculus GN=Rpl9 PE=2 SV=2	7	7	5	6.33333
P51150	RAB7A_MOUSE	>sp|P51150|RAB7A_MOUSE Ras-related protein Rab-7a OS=Mus musculus GN=Rab7a PE=1 SV=2	6	8	5	6.33333
P35700	PRDX1_MOUSE	>sp|P35700|PRDX1_MOUSE Peroxiredoxin-1 OS=Mus musculus GN=Prdx1 PE=1 SV=1	5	6	8	6.33333
P34927	ASGR1_MOUSE	>sp|P34927|ASGR1_MOUSE Asialoglycoprotein receptor 1 OS=Mus musculus GN=Asgr1 PE=2 SV=4	5	7	7	6.33333
P29788	VTNC_MOUSE	>sp|P29788|VTNC_MOUSE Vitronectin OS=Mus musculus GN=Vtn PE=1 SV=2	5	7	7	6.33333
P26040	EZRI_MOUSE	>sp|P26040|EZRI_MOUSE Ezrin OS=Mus musculus GN=Ezr PE=1 SV=3	7	7	5	6.33333
P16858	G3P_MOUSE	>sp|P16858|G3P_MOUSE Glyceraldehyde-3-phosphate dehydrogenase OS=Mus musculus GN=Gapdh PE=1 SV=2	5	7	7	6.33333
P14152	MDHC_MOUSE	>sp|P14152|MDHC_MOUSE Malate dehydrogenase, cytoplasmic OS=Mus musculus GN=Mdh1 PE=1 SV=3	7	7	5	6.33333
P06802	ENPP1_MOUSE	>sp|P06802|ENPP1_MOUSE Ectonucleotide pyrophosphatase/phosphodiesterase family member 1 OS=Mus musculus GN=Enpp1 PE=1 SV=4	7	5	7	6.33333
A6X935	ITIH4_MOUSE	>sp|A6X935|ITIH4_MOUSE Inter alpha-trypsin inhibitor, heavy chain 4 OS=Mus musculus GN=Itih4 PE=1 SV=2	8	7	4	6.33333
Q9QYC7	VKGC_MOUSE	>sp|Q9QYC7|VKGC_MOUSE Vitamin K-dependent gamma-carboxylase OS=Mus musculus GN=Ggcx PE=2 SV=1	6	7	5	6
Q9QXD6	F16P1_MOUSE	>sp|Q9QXD6|F16P1_MOUSE Fructose-1,6-bisphosphatase 1 OS=Mus musculus GN=Fbp1 PE=2 SV=3	7	6	5	6
Q9D7N9	APMAP_MOUSE	>sp|Q9D7N9|APMAP_MOUSE Adipocyte plasma membrane-associated protein OS=Mus musculus GN=Apmap PE=1 SV=1	5	8	5	6
Q9CPR4	RL17_MOUSE	>sp|Q9CPR4|RL17_MOUSE 60S ribosomal protein L17 OS=Mus musculus GN=Rpl17 PE=2 SV=3	7	6	5	6
Q99N16	CP4F3_MOUSE	>sp|Q99N16|CP4F3_MOUSE Leukotriene-B(4) omega-hydroxylase 2 OS=Mus musculus GN=Cyp4f3 PE=2 SV=2	6	6	6	6
Q91YP0	L2HDH_MOUSE	>sp|Q91YP0|L2HDH_MOUSE L-2-hydroxyglutarate dehydrogenase, mitochondrial OS=Mus musculus GN=L2hgdh PE=2 SV=1	5	6	7	6
Q8R0F8	FAHD1_MOUSE	>sp|Q8R0F8|FAHD1_MOUSE Acylpyruvase FAHD1, mitochondrial OS=Mus musculus GN=Fahd1 PE=1 SV=2	5	6	7	6
Q8CHQ9	CMLO2_MOUSE	>sp|Q8CHQ9|CMLO2_MOUSE Probable N-acetyltransferase CML2 OS=Mus musculus GN=Cml2 PE=2 SV=1	5	7	6	6
Q61830	MRC1_MOUSE	>sp|Q61830|MRC1_MOUSE Macrophage mannose receptor 1 OS=Mus musculus GN=Mrc1 PE=1 SV=2	8	5	5	6
Q61598	GDIB_MOUSE	>sp|Q61598|GDIB_MOUSE Rab GDP dissociation inhibitor beta OS=Mus musculus GN=Gdi2 PE=1 SV=1	5	6	7	6
Q3USZ8	DIA1_MOUSE	>sp|Q3USZ8|DIA1_MOUSE Deleted in autism protein 1 homolog OS=Mus musculus PE=2 SV=1	5	7	6	6
Q09200	B4GN1_MOUSE	>sp|Q09200|B4GN1_MOUSE Beta-1,4 N-acetylgalactosaminyltransferase 1 OS=Mus musculus GN=B4galnt1 PE=2 SV=1	4	8	6	6
P62835	RAP1A_MOUSE	>sp|P62835|RAP1A_MOUSE Ras-related protein Rap-1A OS=Mus musculus GN=Rap1a PE=2 SV=1	8	4	6	6
P58735	S26A1_MOUSE	>sp|P58735|S26A1_MOUSE Sulfate anion transporter 1 OS=Mus musculus GN=Slc26a1 PE=2 SV=1	8	5	5	6
P42932	TCPQ_MOUSE	>sp|P42932|TCPQ_MOUSE T-complex protein 1 subunit theta OS=Mus musculus GN=Cct8 PE=1 SV=3	9	4	5	6
P32261	ANT3_MOUSE	>sp|P32261|ANT3_MOUSE Antithrombin-III OS=Mus musculus GN=Serpinc1 PE=1 SV=1	4	9	5	6
P14094	AT1B1_MOUSE	>sp|P14094|AT1B1_MOUSE Sodium/potassium-transporting ATPase subunit beta-1 OS=Mus musculus GN=Atp1b1 PE=1 SV=1	6	6	6	6
O08573	LEG9_MOUSE	>sp|O08573|LEG9_MOUSE Galectin-9 OS=Mus musculus GN=Lgals9 PE=1 SV=1	3	7	8	6
E9PV38	E9PV38_MOUSE	>tr|E9PV38|E9PV38_MOUSE Protein Ces2g OS=Mus musculus GN=Ces2g PE=4 SV=1	6	5	7	6
Q9R013	CATF_MOUSE	>sp|Q9R013|CATF_MOUSE Cathepsin F OS=Mus musculus GN=Ctsf PE=2 SV=1	7	6	4	5.66667
Q9QY30	ABCBB_MOUSE	>sp|Q9QY30|ABCBB_MOUSE Bile salt export pump OS=Mus musculus GN=Abcb11 PE=1 SV=2	5	7	5	5.66667
Q9JHS4	CLPX_MOUSE	>sp|Q9JHS4|CLPX_MOUSE ATP-dependent Clp protease ATP-binding subunit clpX-like, mitochondrial OS=Mus musculus GN=Clpx PE=1 SV=2	4	3	10	5.66667
Q9ESP1	SDF2L_MOUSE	>sp|Q9ESP1|SDF2L_MOUSE Stromal cell-derived factor 2-like protein 1 OS=Mus musculus GN=Sdf2l1 PE=2 SV=2	6	5	6	5.66667
Q9DCM0	ETHE1_MOUSE	>sp|Q9DCM0|ETHE1_MOUSE Protein ETHE1, mitochondrial OS=Mus musculus GN=Ethe1 PE=1 SV=2	4	5	8	5.66667
Q9D172	ES1_MOUSE	>sp|Q9D172|ES1_MOUSE ES1 protein homolog, mitochondrial OS=Mus musculus GN=D10Jhu81e PE=1 SV=1	5	4	8	5.66667
Q91X77	CY250_MOUSE	>sp|Q91X77|CY250_MOUSE Cytochrome P450 2C50 OS=Mus musculus GN=Cyp2c50 PE=1 SV=2	5	6	6	5.66667
Q91WS0	CISD1_MOUSE	>sp|Q91WS0|CISD1_MOUSE CDGSH iron-sulfur domain-containing protein 1 OS=Mus musculus GN=Cisd1 PE=1 SV=1	5	4	8	5.66667
Q8R311	CTGE5_MOUSE	>sp|Q8R311|CTGE5_MOUSE Cutaneous T-cell lymphoma-associated antigen 5 homolog OS=Mus musculus GN=Ctage5 PE=1 SV=1	4	7	6	5.66667
Q8BU33	ILVBL_MOUSE	>sp|Q8BU33|ILVBL_MOUSE Acetolactate synthase-like protein OS=Mus musculus GN=Ilvbl PE=2 SV=1	5	6	6	5.66667
Q8BFZ9	ERLN2_MOUSE	>sp|Q8BFZ9|ERLN2_MOUSE Erlin-2 OS=Mus musculus GN=Erlin2 PE=1 SV=1	5	7	5	5.66667
Q64374	RGN_MOUSE	>sp|Q64374|RGN_MOUSE Regucalcin OS=Mus musculus GN=Rgn PE=1 SV=1	5	4	8	5.66667
Q62186	SSRD_MOUSE	>sp|Q62186|SSRD_MOUSE Translocon-associated protein subunit delta OS=Mus musculus GN=Ssr4 PE=2 SV=1	6	6	5	5.66667
Q07456	AMBP_MOUSE	>sp|Q07456|AMBP_MOUSE Protein AMBP OS=Mus musculus GN=Ambp PE=1 SV=2	6	6	5	5.66667
P80318	TCPG_MOUSE	>sp|P80318|TCPG_MOUSE T-complex protein 1 subunit gamma OS=Mus musculus GN=Cct3 PE=1 SV=1	7	4	6	5.66667
P47802	MTX1_MOUSE	>sp|P47802|MTX1_MOUSE Metaxin-1 OS=Mus musculus GN=Mtx1 PE=1 SV=1	5	5	7	5.66667
P22437	PGH1_MOUSE	>sp|P22437|PGH1_MOUSE Prostaglandin G/H synthase 1 OS=Mus musculus GN=Ptgs1 PE=2 SV=1	6	7	4	5.66667
P20108	PRDX3_MOUSE	>sp|P20108|PRDX3_MOUSE Thioredoxin-dependent peroxide reductase, mitochondrial OS=Mus musculus GN=Prdx3 PE=1 SV=1	5	5	7	5.66667
P09671	SODM_MOUSE	>sp|P09671|SODM_MOUSE Superoxide dismutase [Mn], mitochondrial OS=Mus musculus GN=Sod2 PE=1 SV=3	5	4	8	5.66667
P07901	HS90A_MOUSE	>sp|P07901|HS90A_MOUSE Heat shock protein HSP 90-alpha OS=Mus musculus GN=Hsp90aa1 PE=1 SV=4	8	3	6	5.66667
P01901	HA1B_MOUSE	>sp|P01901|HA1B_MOUSE H-2 class I histocompatibility antigen, K-B alpha chain OS=Mus musculus GN=H2-K1 PE=1 SV=1	6	5	6	5.66667
P01898	HA10_MOUSE	>sp|P01898|HA10_MOUSE H-2 class I histocompatibility antigen, Q10 alpha chain OS=Mus musculus GN=H2-Q10 PE=1 SV=3	6	7	4	5.66667
O70572	NSMA_MOUSE	>sp|O70572|NSMA_MOUSE Sphingomyelin phosphodiesterase 2 OS=Mus musculus GN=Smpd2 PE=1 SV=1	5	7	5	5.66667
Q9QYF1	RDH11_MOUSE	>sp|Q9QYF1|RDH11_MOUSE Retinol dehydrogenase 11 OS=Mus musculus GN=Rdh11 PE=2 SV=2	5	6	5	5.33333
Q9JIM1	S29A1_MOUSE	>sp|Q9JIM1|S29A1_MOUSE Equilibrative nucleoside transporter 1 OS=Mus musculus GN=Slc29a1 PE=1 SV=3	5	4	7	5.33333
Q9JII6	AK1A1_MOUSE	>sp|Q9JII6|AK1A1_MOUSE Alcohol dehydrogenase [NADP(+)] OS=Mus musculus GN=Akr1a1 PE=1 SV=3	6	5	5	5.33333
Q9EQC1	3BHS7_MOUSE	>sp|Q9EQC1|3BHS7_MOUSE 3 beta-hydroxysteroid dehydrogenase type 7 OS=Mus musculus GN=Hsd3b7 PE=2 SV=1	5	5	6	5.33333
Q9D6Y7	MSRA_MOUSE	>sp|Q9D6Y7|MSRA_MOUSE Mitochondrial peptide methionine sulfoxide reductase OS=Mus musculus GN=Msra PE=1 SV=1	5	4	7	5.33333
Q9CYV5	TM135_MOUSE	>sp|Q9CYV5|TM135_MOUSE Transmembrane protein 135 OS=Mus musculus GN=Tmem135 PE=2 SV=1	6	6	4	5.33333
Q9CR68	UCRI_MOUSE	>sp|Q9CR68|UCRI_MOUSE Cytochrome b-c1 complex subunit Rieske, mitochondrial OS=Mus musculus GN=Uqcrfs1 PE=1 SV=1	6	3	7	5.33333
Q9CQH3	NDUB5_MOUSE	>sp|Q9CQH3|NDUB5_MOUSE NADH dehydrogenase [ubiquinone] 1 beta subcomplex subunit 5, mitochondrial OS=Mus musculus GN=Ndufb5 PE=1 SV=1	4	6	6	5.33333
Q99J27	ACATN_MOUSE	>sp|Q99J27|ACATN_MOUSE Acetyl-coenzyme A transporter 1 OS=Mus musculus GN=Slc33a1 PE=1 SV=1	4	7	5	5.33333
Q8VCH6	DHC24_MOUSE	>sp|Q8VCH6|DHC24_MOUSE Delta(24)-sterol reductase OS=Mus musculus GN=Dhcr24 PE=2 SV=1	5	7	4	5.33333
Q8VCA4	Q8VCA4_MOUSE	>tr|Q8VCA4|Q8VCA4_MOUSE Cyp4f15 protein OS=Mus musculus GN=Cyp4f15 PE=2 SV=1	6	7	3	5.33333
Q8R4N0	CLYBL_MOUSE	>sp|Q8R4N0|CLYBL_MOUSE Citrate lyase subunit beta-like protein, mitochondrial OS=Mus musculus GN=Clybl PE=2 SV=2	6	5	5	5.33333
Q8K3K7	PLCB_MOUSE	>sp|Q8K3K7|PLCB_MOUSE 1-acyl-sn-glycerol-3-phosphate acyltransferase beta OS=Mus musculus GN=Agpat2 PE=1 SV=1	5	5	6	5.33333
Q8CIB5	FERM2_MOUSE	>sp|Q8CIB5|FERM2_MOUSE Fermitin family homolog 2 OS=Mus musculus GN=Fermt2 PE=1 SV=1	5	4	7	5.33333
Q8CFA2	GCST_MOUSE	>sp|Q8CFA2|GCST_MOUSE Aminomethyltransferase, mitochondrial OS=Mus musculus GN=Amt PE=2 SV=1	2	6	8	5.33333
Q8C0I1	ADAS_MOUSE	>sp|Q8C0I1|ADAS_MOUSE Alkyldihydroxyacetonephosphate synthase, peroxisomal OS=Mus musculus GN=Agps PE=1 SV=1	3	9	4	5.33333
Q8BH86	CN159_MOUSE	>sp|Q8BH86|CN159_MOUSE UPF0317 protein C14orf159 homolog, mitochondrial OS=Mus musculus PE=2 SV=1	2	5	9	5.33333
Q71KT5	ERG24_MOUSE	>sp|Q71KT5|ERG24_MOUSE Delta(14)-sterol reductase OS=Mus musculus GN=Tm7sf2 PE=2 SV=2	5	5	6	5.33333
Q6P8J7	KCRS_MOUSE	>sp|Q6P8J7|KCRS_MOUSE Creatine kinase S-type, mitochondrial OS=Mus musculus GN=Ckmt2 PE=1 SV=1	6	5	5	5.33333
Q64487	PTPRD_MOUSE	>sp|Q64487|PTPRD_MOUSE Receptor-type tyrosine-protein phosphatase delta OS=Mus musculus GN=Ptprd PE=1 SV=3	6	6	4	5.33333
Q02257	PLAK_MOUSE	>sp|Q02257|PLAK_MOUSE Junction plakoglobin OS=Mus musculus GN=Jup PE=1 SV=3	5	7	4	5.33333
P97351	RS3A_MOUSE	>sp|P97351|RS3A_MOUSE 40S ribosomal protein S3a OS=Mus musculus GN=Rps3a PE=1 SV=3	5	6	5	5.33333
P67984	RL22_MOUSE	>sp|P67984|RL22_MOUSE 60S ribosomal protein L22 OS=Mus musculus GN=Rpl22 PE=2 SV=2	7	5	4	5.33333
P62242	RS8_MOUSE	>sp|P62242|RS8_MOUSE 40S ribosomal protein S8 OS=Mus musculus GN=Rps8 PE=1 SV=2	6	5	5	5.33333
P55302	AMRP_MOUSE	>sp|P55302|AMRP_MOUSE Alpha-2-macroglobulin receptor-associated protein OS=Mus musculus GN=Lrpap1 PE=1 SV=1	4	6	6	5.33333
P47963	RL13_MOUSE	>sp|P47963|RL13_MOUSE 60S ribosomal protein L13 OS=Mus musculus GN=Rpl13 PE=2 SV=3	6	6	4	5.33333
P47791	GSHR_MOUSE	>sp|P47791|GSHR_MOUSE Glutathione reductase, mitochondrial OS=Mus musculus GN=Gsr PE=2 SV=3	4	6	6	5.33333
P35980	RL18_MOUSE	>sp|P35980|RL18_MOUSE 60S ribosomal protein L18 OS=Mus musculus GN=Rpl18 PE=2 SV=3	5	6	5	5.33333
P15392	CP2A4_MOUSE	>sp|P15392|CP2A4_MOUSE Cytochrome P450 2A4 OS=Mus musculus GN=Cyp2a4 PE=2 SV=3	4	8	4	5.33333
P04939	MUP3_MOUSE	>sp|P04939|MUP3_MOUSE Major urinary protein 3 OS=Mus musculus GN=Mup3 PE=1 SV=1	6	6	4	5.33333
P03911	NU4M_MOUSE	>sp|P03911|NU4M_MOUSE NADH-ubiquinone oxidoreductase chain 4 OS=Mus musculus GN=Mtnd4 PE=1 SV=1	4	6	6	5.33333
O35887	CALU_MOUSE	>sp|O35887|CALU_MOUSE Calumenin OS=Mus musculus GN=Calu PE=1 SV=1	6	5	5	5.33333
O09012	PEX5_MOUSE	>sp|O09012|PEX5_MOUSE Peroxisomal targeting signal 1 receptor OS=Mus musculus GN=Pex5 PE=2 SV=2	6	3	7	5.33333
Q9Z2V4	PCKGC_MOUSE	>sp|Q9Z2V4|PCKGC_MOUSE Phosphoenolpyruvate carboxykinase, cytosolic [GTP] OS=Mus musculus GN=Pck1 PE=2 SV=1	6	3	6	5
Q9Z0R9	FADS2_MOUSE	>sp|Q9Z0R9|FADS2_MOUSE Fatty acid desaturase 2 OS=Mus musculus GN=Fads2 PE=2 SV=1	6	5	4	5
Q9WUA2	SYFB_MOUSE	>sp|Q9WUA2|SYFB_MOUSE Phenylalanine--tRNA ligase beta subunit OS=Mus musculus GN=Farsb PE=2 SV=2	4	8	3	5
Q9WTP6	KAD2_MOUSE	>sp|Q9WTP6|KAD2_MOUSE Adenylate kinase 2, mitochondrial OS=Mus musculus GN=Ak2 PE=1 SV=5	7	3	5	5
Q9QYB1	CLIC4_MOUSE	>sp|Q9QYB1|CLIC4_MOUSE Chloride intracellular channel protein 4 OS=Mus musculus GN=Clic4 PE=1 SV=3	4	4	7	5
Q9QXT0	CNPY2_MOUSE	>sp|Q9QXT0|CNPY2_MOUSE Protein canopy homolog 2 OS=Mus musculus GN=Cnpy2 PE=2 SV=1	4	6	5	5
Q9DCS9	NDUBA_MOUSE	>sp|Q9DCS9|NDUBA_MOUSE NADH dehydrogenase [ubiquinone] 1 beta subcomplex subunit 10 OS=Mus musculus GN=Ndufb10 PE=1 SV=3	4	5	6	5
Q9DBU0	TM9S1_MOUSE	>sp|Q9DBU0|TM9S1_MOUSE Transmembrane 9 superfamily member 1 OS=Mus musculus GN=Tm9sf1 PE=2 SV=2	5	7	3	5
Q9CZR8	EFTS_MOUSE	>sp|Q9CZR8|EFTS_MOUSE Elongation factor Ts, mitochondrial OS=Mus musculus GN=Tsfm PE=2 SV=1	6	3	6	5
Q9CXI5	MANF_MOUSE	>sp|Q9CXI5|MANF_MOUSE Mesencephalic astrocyte-derived neurotrophic factor OS=Mus musculus GN=Manf PE=1 SV=1	5	5	5	5
Q9CRB3	HIUH_MOUSE	>sp|Q9CRB3|HIUH_MOUSE 5-hydroxyisourate hydrolase OS=Mus musculus GN=Urah PE=1 SV=1	5	4	6	5
Q9CR57	RL14_MOUSE	>sp|Q9CR57|RL14_MOUSE 60S ribosomal protein L14 OS=Mus musculus GN=Rpl14 PE=2 SV=3	6	5	4	5
Q9CQJ8	NDUB9_MOUSE	>sp|Q9CQJ8|NDUB9_MOUSE NADH dehydrogenase [ubiquinone] 1 beta subcomplex subunit 9 OS=Mus musculus GN=Ndufb9 PE=1 SV=3	5	4	6	5
Q99LY9	NDUS5_MOUSE	>sp|Q99LY9|NDUS5_MOUSE NADH dehydrogenase [ubiquinone] iron-sulfur protein 5 OS=Mus musculus GN=Ndufs5 PE=1 SV=3	5	5	5	5
Q924Z4	CERS2_MOUSE	>sp|Q924Z4|CERS2_MOUSE Ceramide synthase 2 OS=Mus musculus GN=Cers2 PE=1 SV=1	5	5	5	5
Q91V41	RAB14_MOUSE	>sp|Q91V41|RAB14_MOUSE Ras-related protein Rab-14 OS=Mus musculus GN=Rab14 PE=1 SV=3	7	4	4	5
Q8VCR7	ABHEB_MOUSE	>sp|Q8VCR7|ABHEB_MOUSE Alpha/beta hydrolase domain-containing protein 14B OS=Mus musculus GN=Abhd14b PE=2 SV=1	5	4	6	5
Q8VCN5	CGL_MOUSE	>sp|Q8VCN5|CGL_MOUSE Cystathionine gamma-lyase OS=Mus musculus GN=Cth PE=1 SV=1	6	4	5	5
Q8VC30	DHAK_MOUSE	>sp|Q8VC30|DHAK_MOUSE Bifunctional ATP-dependent dihydroxyacetone kinase/FAD-AMP lyase (cyclizing) OS=Mus musculus GN=Dak PE=2 SV=1	4	5	6	5
Q8R1V4	TMED4_MOUSE	>sp|Q8R1V4|TMED4_MOUSE Transmembrane emp24 domain-containing protein 4 OS=Mus musculus GN=Tmed4 PE=2 SV=1	6	5	4	5
Q8K0D5	EFGM_MOUSE	>sp|Q8K0D5|EFGM_MOUSE Elongation factor G, mitochondrial OS=Mus musculus GN=Gfm1 PE=2 SV=1	4	4	7	5
Q80X90	FLNB_MOUSE	>sp|Q80X90|FLNB_MOUSE Filamin-B OS=Mus musculus GN=Flnb PE=1 SV=3	7	3	5	5
Q7TMB8	CYFP1_MOUSE	>sp|Q7TMB8|CYFP1_MOUSE Cytoplasmic FMR1-interacting protein 1 OS=Mus musculus GN=Cyfip1 PE=1 SV=1	6	4	5	5
Q64310	SURF4_MOUSE	>sp|Q64310|SURF4_MOUSE Surfeit locus protein 4 OS=Mus musculus GN=Surf4 PE=2 SV=1	5	6	4	5
Q569X9	Q569X9_MOUSE	>tr|Q569X9|Q569X9_MOUSE Cytochrome P450, family 2, subfamily c, polypeptide 67 OS=Mus musculus GN=Cyp2c67 PE=2 SV=1	5	5	5	5
Q3U2P1	SC24A_MOUSE	>sp|Q3U2P1|SC24A_MOUSE Protein transport protein Sec24A OS=Mus musculus GN=Sec24a PE=1 SV=1	2	11	2	5
Q3KNM2	MARH5_MOUSE	>sp|Q3KNM2|MARH5_MOUSE E3 ubiquitin-protein ligase MARCH5 OS=Mus musculus GN=March5 PE=2 SV=1	6	4	5	5
Q06185	ATP5I_MOUSE	>sp|Q06185|ATP5I_MOUSE ATP synthase subunit e, mitochondrial OS=Mus musculus GN=Atp5i PE=1 SV=2	6	4	5	5
Q00898	A1AT5_MOUSE	>sp|Q00898|A1AT5_MOUSE Alpha-1-antitrypsin 1-5 OS=Mus musculus GN=Serpina1e PE=1 SV=1	5	4	6	5
P98192	GNPAT_MOUSE	>sp|P98192|GNPAT_MOUSE Dihydroxyacetone phosphate acyltransferase OS=Mus musculus GN=Gnpat PE=2 SV=1	5	4	6	5
P85094	ISC2A_MOUSE	>sp|P85094|ISC2A_MOUSE Isochorismatase domain-containing protein 2A, mitochondrial OS=Mus musculus GN=Isoc2a PE=2 SV=1	5	4	6	5
P84099	RL19_MOUSE	>sp|P84099|RL19_MOUSE 60S ribosomal protein L19 OS=Mus musculus GN=Rpl19 PE=1 SV=1	5	5	5	5
P80314	TCPB_MOUSE	>sp|P80314|TCPB_MOUSE T-complex protein 1 subunit beta OS=Mus musculus GN=Cct2 PE=1 SV=4	5	5	5	5
P70694	DHB5_MOUSE	>sp|P70694|DHB5_MOUSE Estradiol 17 beta-dehydrogenase 5 OS=Mus musculus GN=Akr1c6 PE=1 SV=1	6	3	6	5
P58021	TM9S2_MOUSE	>sp|P58021|TM9S2_MOUSE Transmembrane 9 superfamily member 2 OS=Mus musculus GN=Tm9sf2 PE=2 SV=1	4	7	4	5
P56656	CP239_MOUSE	>sp|P56656|CP239_MOUSE Cytochrome P450 2C39 OS=Mus musculus GN=Cyp2c39 PE=2 SV=2	5	5	5	5
P52760	UK114_MOUSE	>sp|P52760|UK114_MOUSE Ribonuclease UK114 OS=Mus musculus GN=Hrsp12 PE=1 SV=3	5	4	6	5
P35293	RAB18_MOUSE	>sp|P35293|RAB18_MOUSE Ras-related protein Rab-18 OS=Mus musculus GN=Rab18 PE=2 SV=2	5	4	6	5
P29391	FRIL1_MOUSE	>sp|P29391|FRIL1_MOUSE Ferritin light chain 1 OS=Mus musculus GN=Ftl1 PE=1 SV=2	6	5	4	5
P26150	3BHS3_MOUSE	>sp|P26150|3BHS3_MOUSE 3 beta-hydroxysteroid dehydrogenase/Delta 5-->4-isomerase type 3 OS=Mus musculus GN=Hsd3b3 PE=2 SV=3	4	6	5	5
P21278	GNA11_MOUSE	>sp|P21278|GNA11_MOUSE Guanine nucleotide-binding protein subunit alpha-11 OS=Mus musculus GN=Gna11 PE=1 SV=1	4	2	9	5
P17426	AP2A1_MOUSE	>sp|P17426|AP2A1_MOUSE AP-2 complex subunit alpha-1 OS=Mus musculus GN=Ap2a1 PE=1 SV=1	6	5	4	5
P14115	RL27A_MOUSE	>sp|P14115|RL27A_MOUSE 60S ribosomal protein L27a OS=Mus musculus GN=Rpl27a PE=2 SV=5	7	5	3	5
P04186	CFAB_MOUSE	>sp|P04186|CFAB_MOUSE Complement factor B OS=Mus musculus GN=Cfb PE=1 SV=2	5	4	6	5
P03888	NU1M_MOUSE	>sp|P03888|NU1M_MOUSE NADH-ubiquinone oxidoreductase chain 1 OS=Mus musculus GN=Mtnd1 PE=1 SV=3	4	6	5	5
P01872	IGHM_MOUSE	>sp|P01872|IGHM_MOUSE Ig mu chain C region secreted form OS=Mus musculus GN=Igh-6 PE=1 SV=2	3	5	7	5
P00184	CP1A1_MOUSE	>sp|P00184|CP1A1_MOUSE Cytochrome P450 1A1 OS=Mus musculus GN=Cyp1a1 PE=1 SV=2	5	5	5	5
O70579	PM34_MOUSE	>sp|O70579|PM34_MOUSE Peroxisomal membrane protein PMP34 OS=Mus musculus GN=Slc25a17 PE=2 SV=1	4	6	5	5
O70570	PIGR_MOUSE	>sp|O70570|PIGR_MOUSE Polymeric immunoglobulin receptor OS=Mus musculus GN=Pigr PE=1 SV=1	5	6	4	5
O08709	PRDX6_MOUSE	>sp|O08709|PRDX6_MOUSE Peroxiredoxin-6 OS=Mus musculus GN=Prdx6 PE=1 SV=3	5	6	4	5
Q9Z2G9	HTAI2_MOUSE	>sp|Q9Z2G9|HTAI2_MOUSE Oxidoreductase HTATIP2 OS=Mus musculus GN=Htatip2 PE=1 SV=3	3	4	7	4.66667
Q9WVK4	EHD1_MOUSE	>sp|Q9WVK4|EHD1_MOUSE EH domain-containing protein 1 OS=Mus musculus GN=Ehd1 PE=1 SV=1	3	5	6	4.66667
Q9QYA2	TOM40_MOUSE	>sp|Q9QYA2|TOM40_MOUSE Mitochondrial import receptor subunit TOM40 homolog OS=Mus musculus GN=Tomm40 PE=1 SV=3	3	2	9	4.66667
Q9DCE9	Q9DCE9_MOUSE	>tr|Q9DCE9|Q9DCE9_MOUSE Interferon gamma induced GTPase OS=Mus musculus GN=Igtp PE=2 SV=1	5	4	5	4.66667
Q9DC61	MPPA_MOUSE	>sp|Q9DC61|MPPA_MOUSE Mitochondrial-processing peptidase subunit alpha OS=Mus musculus GN=Pmpca PE=1 SV=1	2	5	7	4.66667
Q9DB25	ALG5_MOUSE	>sp|Q9DB25|ALG5_MOUSE Dolichyl-phosphate beta-glucosyltransferase OS=Mus musculus GN=Alg5 PE=2 SV=1	5	4	5	4.66667
Q9CYH2	F213A_MOUSE	>sp|Q9CYH2|F213A_MOUSE Redox-regulatory protein FAM213A OS=Mus musculus GN=Fam213a PE=1 SV=2	4	6	4	4.66667
Q99N19	Q99N19_MOUSE	>tr|Q99N19|Q99N19_MOUSE Cytochrome P450 CYP4F13 OS=Mus musculus GN=Cyp4f13 PE=2 SV=1	4	6	4	4.66667
Q920L1	FADS1_MOUSE	>sp|Q920L1|FADS1_MOUSE Fatty acid desaturase 1 OS=Mus musculus GN=Fads1 PE=2 SV=1	3	7	4	4.66667
Q91Z53	GRHPR_MOUSE	>sp|Q91Z53|GRHPR_MOUSE Glyoxylate reductase/hydroxypyruvate reductase OS=Mus musculus GN=Grhpr PE=1 SV=1	5	4	5	4.66667
Q8VCG4	CO8G_MOUSE	>sp|Q8VCG4|CO8G_MOUSE Complement component C8 gamma chain OS=Mus musculus GN=C8g PE=1 SV=1	5	5	4	4.66667
Q8R2Y0	ABHD6_MOUSE	>sp|Q8R2Y0|ABHD6_MOUSE Monoacylglycerol lipase ABHD6 OS=Mus musculus GN=Abhd6 PE=2 SV=1	5	4	5	4.66667
Q8R180	ERO1A_MOUSE	>sp|Q8R180|ERO1A_MOUSE ERO1-like protein alpha OS=Mus musculus GN=Ero1l PE=1 SV=2	5	6	3	4.66667
Q8K2C9	HACD3_MOUSE	>sp|Q8K2C9|HACD3_MOUSE Very-long-chain (3R)-3-hydroxyacyl-[acyl-carrier protein] dehydratase 3 OS=Mus musculus GN=ptplad1 PE=1 SV=2	4	5	5	4.66667
Q8K297	GT251_MOUSE	>sp|Q8K297|GT251_MOUSE Procollagen galactosyltransferase 1 OS=Mus musculus GN=Glt25d1 PE=1 SV=2	3	5	6	4.66667
Q8BP67	RL24_MOUSE	>sp|Q8BP67|RL24_MOUSE 60S ribosomal protein L24 OS=Mus musculus GN=Rpl24 PE=2 SV=2	4	5	5	4.66667
Q8BLF1	NCEH1_MOUSE	>sp|Q8BLF1|NCEH1_MOUSE Neutral cholesterol ester hydrolase 1 OS=Mus musculus GN=Nceh1 PE=1 SV=1	6	6	2	4.66667
Q8BGT5	ALAT2_MOUSE	>sp|Q8BGT5|ALAT2_MOUSE Alanine aminotransferase 2 OS=Mus musculus GN=Gpt2 PE=2 SV=1	4	3	7	4.66667
Q6ZWN5	RS9_MOUSE	>sp|Q6ZWN5|RS9_MOUSE 40S ribosomal protein S9 OS=Mus musculus GN=Rps9 PE=2 SV=3	5	6	3	4.66667
Q3U3R4	LMF1_MOUSE	>sp|Q3U3R4|LMF1_MOUSE Lipase maturation factor 1 OS=Mus musculus GN=Lmf1 PE=1 SV=1	6	3	5	4.66667
P63082	VATL_MOUSE	>sp|P63082|VATL_MOUSE V-type proton ATPase 16 kDa proteolipid subunit OS=Mus musculus GN=Atp6v0c PE=2 SV=1	4	6	4	4.66667
P62911	RL32_MOUSE	>sp|P62911|RL32_MOUSE 60S ribosomal protein L32 OS=Mus musculus GN=Rpl32 PE=2 SV=2	5	5	4	4.66667
P62897	CYC_MOUSE	>sp|P62897|CYC_MOUSE Cytochrome c, somatic OS=Mus musculus GN=Cycs PE=1 SV=2	4	4	6	4.66667
P62889	RL30_MOUSE	>sp|P62889|RL30_MOUSE 60S ribosomal protein L30 OS=Mus musculus GN=Rpl30 PE=2 SV=2	4	6	4	4.66667
P62259	1433E_MOUSE	>sp|P62259|1433E_MOUSE 14-3-3 protein epsilon OS=Mus musculus GN=Ywhae PE=1 SV=1	5	6	3	4.66667
P56655	CP238_MOUSE	>sp|P56655|CP238_MOUSE Cytochrome P450 2C38 OS=Mus musculus GN=Cyp2c38 PE=2 SV=2	4	6	4	4.66667
P49429	HPPD_MOUSE	>sp|P49429|HPPD_MOUSE 4-hydroxyphenylpyruvate dioxygenase OS=Mus musculus GN=Hpd PE=1 SV=3	5	4	5	4.66667
P47199	QOR_MOUSE	>sp|P47199|QOR_MOUSE Quinone oxidoreductase OS=Mus musculus GN=Cryz PE=2 SV=1	3	5	6	4.66667
P45878	FKBP2_MOUSE	>sp|P45878|FKBP2_MOUSE Peptidyl-prolyl cis-trans isomerase FKBP2 OS=Mus musculus GN=Fkbp2 PE=1 SV=1	4	6	4	4.66667
P35979	RL12_MOUSE	>sp|P35979|RL12_MOUSE 60S ribosomal protein L12 OS=Mus musculus GN=Rpl12 PE=1 SV=2	4	5	5	4.66667
P18760	COF1_MOUSE	>sp|P18760|COF1_MOUSE Cofilin-1 OS=Mus musculus GN=Cfl1 PE=1 SV=3	5	4	5	4.66667
P09411	PGK1_MOUSE	>sp|P09411|PGK1_MOUSE Phosphoglycerate kinase 1 OS=Mus musculus GN=Pgk1 PE=1 SV=4	3	5	6	4.66667
P08752	GNAI2_MOUSE	>sp|P08752|GNAI2_MOUSE Guanine nucleotide-binding protein G(i) subunit alpha-2 OS=Mus musculus GN=Gnai2 PE=1 SV=5	4	5	5	4.66667
O88531	PPT1_MOUSE	>sp|O88531|PPT1_MOUSE Palmitoyl-protein thioesterase 1 OS=Mus musculus GN=Ppt1 PE=2 SV=2	5	4	5	4.66667
O09173	HGD_MOUSE	>sp|O09173|HGD_MOUSE Homogentisate 1,2-dioxygenase OS=Mus musculus GN=Hgd PE=1 SV=2	4	5	5	4.66667
Q9R0Q3	TMED2_MOUSE	>sp|Q9R0Q3|TMED2_MOUSE Transmembrane emp24 domain-containing protein 2 OS=Mus musculus GN=Tmed2 PE=1 SV=1	5	4	4	4.33333
Q9ESB3	HRG_MOUSE	>sp|Q9ESB3|HRG_MOUSE Histidine-rich glycoprotein OS=Mus musculus GN=Hrg PE=1 SV=2	4	5	4	4.33333
Q9DCJ5	NDUA8_MOUSE	>sp|Q9DCJ5|NDUA8_MOUSE NADH dehydrogenase [ubiquinone] 1 alpha subcomplex subunit 8 OS=Mus musculus GN=Ndufa8 PE=1 SV=3	3	5	5	4.33333
Q9D7J9	ECHD3_MOUSE	>sp|Q9D7J9|ECHD3_MOUSE Enoyl-CoA hydratase domain-containing protein 3, mitochondrial OS=Mus musculus GN=Echdc3 PE=2 SV=1	4	4	5	4.33333
Q9D1M7	FKB11_MOUSE	>sp|Q9D1M7|FKB11_MOUSE Peptidyl-prolyl cis-trans isomerase FKBP11 OS=Mus musculus GN=Fkbp11 PE=2 SV=1	5	5	3	4.33333
Q9CZM2	RL15_MOUSE	>sp|Q9CZM2|RL15_MOUSE 60S ribosomal protein L15 OS=Mus musculus GN=Rpl15 PE=2 SV=4	5	4	4	4.33333
Q9CQZ5	NDUA6_MOUSE	>sp|Q9CQZ5|NDUA6_MOUSE NADH dehydrogenase [ubiquinone] 1 alpha subcomplex subunit 6 OS=Mus musculus GN=Ndufa6 PE=1 SV=1	4	4	5	4.33333
Q9CQY5	MAGT1_MOUSE	>sp|Q9CQY5|MAGT1_MOUSE Magnesium transporter protein 1 OS=Mus musculus GN=Magt1 PE=2 SV=1	5	5	3	4.33333
Q9CPV4	GLOD4_MOUSE	>sp|Q9CPV4|GLOD4_MOUSE Glyoxalase domain-containing protein 4 OS=Mus musculus GN=Glod4 PE=2 SV=1	6	3	4	4.33333
Q99L88	SNTB1_MOUSE	>sp|Q99L88|SNTB1_MOUSE Beta-1-syntrophin OS=Mus musculus GN=Sntb1 PE=1 SV=4	4	4	5	4.33333
Q99KI3	EMC3_MOUSE	>sp|Q99KI3|EMC3_MOUSE ER membrane protein complex subunit 3 OS=Mus musculus GN=Emc3 PE=2 SV=3	6	3	4	4.33333
Q99J47	DRS7B_MOUSE	>sp|Q99J47|DRS7B_MOUSE Dehydrogenase/reductase SDR family member 7B OS=Mus musculus GN=Dhrs7b PE=2 SV=1	5	6	2	4.33333
Q91YI0	ARLY_MOUSE	>sp|Q91YI0|ARLY_MOUSE Argininosuccinate lyase OS=Mus musculus GN=Asl PE=2 SV=1	2	5	6	4.33333
Q8VEK0	CC50A_MOUSE	>sp|Q8VEK0|CC50A_MOUSE Cell cycle control protein 50A OS=Mus musculus GN=Tmem30a PE=1 SV=1	5	4	4	4.33333
Q8VC12	HUTU_MOUSE	>sp|Q8VC12|HUTU_MOUSE Urocanate hydratase OS=Mus musculus GN=Uroc1 PE=2 SV=2	6	2	5	4.33333
Q8R2Y8	PTH2_MOUSE	>sp|Q8R2Y8|PTH2_MOUSE Peptidyl-tRNA hydrolase 2, mitochondrial OS=Mus musculus GN=Ptrh2 PE=2 SV=1	5	4	4	4.33333
Q8R2E9	ERO1B_MOUSE	>sp|Q8R2E9|ERO1B_MOUSE ERO1-like protein beta OS=Mus musculus GN=Ero1lb PE=2 SV=1	4	5	4	4.33333
Q8QZY2	GLCTK_MOUSE	>sp|Q8QZY2|GLCTK_MOUSE Glycerate kinase OS=Mus musculus GN=Glyctk PE=2 SV=1	4	2	7	4.33333
Q8CG76	ARK72_MOUSE	>sp|Q8CG76|ARK72_MOUSE Aflatoxin B1 aldehyde reductase member 2 OS=Mus musculus GN=Akr7a2 PE=1 SV=3	2	3	8	4.33333
Q8BLN5	ERG7_MOUSE	>sp|Q8BLN5|ERG7_MOUSE Lanosterol synthase OS=Mus musculus GN=Lss PE=2 SV=2	4	6	3	4.33333
Q8BH00	AL8A1_MOUSE	>sp|Q8BH00|AL8A1_MOUSE Aldehyde dehydrogenase family 8 member A1 OS=Mus musculus GN=Aldh8a1 PE=1 SV=1	5	4	4	4.33333
Q78KK3	S22AI_MOUSE	>sp|Q78KK3|S22AI_MOUSE Solute carrier family 22 member 18 OS=Mus musculus GN=Slc22a18 PE=2 SV=2	5	5	3	4.33333
Q6P6M5	PX11C_MOUSE	>sp|Q6P6M5|PX11C_MOUSE Peroxisomal membrane protein 11C OS=Mus musculus GN=Pex11g PE=2 SV=2	4	4	5	4.33333
Q64505	CP7A1_MOUSE	>sp|Q64505|CP7A1_MOUSE Cholesterol 7-alpha-monooxygenase OS=Mus musculus GN=Cyp7a1 PE=2 SV=2	3	6	4	4.33333
Q64433	CH10_MOUSE	>sp|Q64433|CH10_MOUSE 10 kDa heat shock protein, mitochondrial OS=Mus musculus GN=Hspe1 PE=1 SV=2	4	3	6	4.33333
Q61703	ITIH2_MOUSE	>sp|Q61703|ITIH2_MOUSE Inter-alpha-trypsin inhibitor heavy chain H2 OS=Mus musculus GN=Itih2 PE=1 SV=1	4	6	3	4.33333
Q61207	SAP_MOUSE	>sp|Q61207|SAP_MOUSE Sulfated glycoprotein 1 OS=Mus musculus GN=Psap PE=1 SV=2	5	6	2	4.33333
Q60770	STXB3_MOUSE	>sp|Q60770|STXB3_MOUSE Syntaxin-binding protein 3 OS=Mus musculus GN=Stxbp3 PE=1 SV=1	4	4	5	4.33333
Q5XG73	ACBD5_MOUSE	>sp|Q5XG73|ACBD5_MOUSE Acyl-CoA-binding domain-containing protein 5 OS=Mus musculus GN=Acbd5 PE=1 SV=1	4	4	5	4.33333
Q3UVK0	ERMP1_MOUSE	>sp|Q3UVK0|ERMP1_MOUSE Endoplasmic reticulum metallopeptidase 1 OS=Mus musculus GN=Ermp1 PE=1 SV=2	3	5	5	4.33333
Q3TL44	NLRX1_MOUSE	>sp|Q3TL44|NLRX1_MOUSE NLR family member X1 OS=Mus musculus GN=Nlrx1 PE=2 SV=1	4	3	6	4.33333
Q14C51	PTCD3_MOUSE	>sp|Q14C51|PTCD3_MOUSE Pentatricopeptide repeat domain-containing protein 3, mitochondrial OS=Mus musculus GN=Ptcd3 PE=2 SV=2	3	3	7	4.33333
Q00724	RET4_MOUSE	>sp|Q00724|RET4_MOUSE Retinol-binding protein 4 OS=Mus musculus GN=Rbp4 PE=2 SV=2	5	5	3	4.33333
Q00623	APOA1_MOUSE	>sp|Q00623|APOA1_MOUSE Apolipoprotein A-I OS=Mus musculus GN=Apoa1 PE=1 SV=2	5	4	4	4.33333
P62301	RS13_MOUSE	>sp|P62301|RS13_MOUSE 40S ribosomal protein S13 OS=Mus musculus GN=Rps13 PE=1 SV=2	5	5	3	4.33333
P29699	FETUA_MOUSE	>sp|P29699|FETUA_MOUSE Alpha-2-HS-glycoprotein OS=Mus musculus GN=Ahsg PE=1 SV=1	4	4	5	4.33333
P27808	MGAT1_MOUSE	>sp|P27808|MGAT1_MOUSE Alpha-1,3-mannosyl-glycoprotein 2-beta-N-acetylglucosaminyltransferase OS=Mus musculus GN=Mgat1 PE=2 SV=1	3	6	4	4.33333
P23589	CAH5A_MOUSE	>sp|P23589|CAH5A_MOUSE Carbonic anhydrase 5A, mitochondrial OS=Mus musculus GN=Ca5a PE=1 SV=2	6	3	4	4.33333
P19253	RL13A_MOUSE	>sp|P19253|RL13A_MOUSE 60S ribosomal protein L13a OS=Mus musculus GN=Rpl13a PE=1 SV=4	5	5	3	4.33333
P17182	ENOA_MOUSE	>sp|P17182|ENOA_MOUSE Alpha-enolase OS=Mus musculus GN=Eno1 PE=1 SV=3	6	2	5	4.33333
P13597	ICAM1_MOUSE	>sp|P13597|ICAM1_MOUSE Intercellular adhesion molecule 1 OS=Mus musculus GN=Icam1 PE=1 SV=1	6	3	4	4.33333
O88455	DHCR7_MOUSE	>sp|O88455|DHCR7_MOUSE 7-dehydrocholesterol reductase OS=Mus musculus GN=Dhcr7 PE=2 SV=1	4	4	5	4.33333
O70475	UGDH_MOUSE	>sp|O70475|UGDH_MOUSE UDP-glucose 6-dehydrogenase OS=Mus musculus GN=Ugdh PE=1 SV=1	4	3	6	4.33333
Q9Z210	PX11B_MOUSE	>sp|Q9Z210|PX11B_MOUSE Peroxisomal membrane protein 11B OS=Mus musculus GN=Pex11b PE=2 SV=1	5	2	5	4
Q9Z0M5	LICH_MOUSE	>sp|Q9Z0M5|LICH_MOUSE Lysosomal acid lipase/cholesteryl ester hydrolase OS=Mus musculus GN=Lipa PE=2 SV=2	4	5	3	4
Q9R233	TPSN_MOUSE	>sp|Q9R233|TPSN_MOUSE Tapasin OS=Mus musculus GN=Tapbp PE=2 SV=2	5	4	3	4
Q9R0A0	PEX14_MOUSE	>sp|Q9R0A0|PEX14_MOUSE Peroxisomal membrane protein PEX14 OS=Mus musculus GN=Pex14 PE=1 SV=1	5	2	5	4
Q9JLZ3	AUHM_MOUSE	>sp|Q9JLZ3|AUHM_MOUSE Methylglutaconyl-CoA hydratase, mitochondrial OS=Mus musculus GN=Auh PE=2 SV=1	4	3	5	4
Q9JIZ0	CMLO1_MOUSE	>sp|Q9JIZ0|CMLO1_MOUSE Probable N-acetyltransferase CML1 OS=Mus musculus GN=Cml1 PE=1 SV=1	5	3	4	4
Q9JHR7	IDE_MOUSE	>sp|Q9JHR7|IDE_MOUSE Insulin-degrading enzyme OS=Mus musculus GN=Ide PE=1 SV=1	3	2	7	4
Q9DC16	ERGI1_MOUSE	>sp|Q9DC16|ERGI1_MOUSE Endoplasmic reticulum-Golgi intermediate compartment protein 1 OS=Mus musculus GN=Ergic1 PE=1 SV=1	4	4	4	4
Q9DBE8	ALG2_MOUSE	>sp|Q9DBE8|ALG2_MOUSE Alpha-1,3/1,6-mannosyltransferase ALG2 OS=Mus musculus GN=Alg2 PE=2 SV=2	4	4	4	4
Q9D0K1	PEX13_MOUSE	>sp|Q9D0K1|PEX13_MOUSE Peroxisomal membrane protein PEX13 OS=Mus musculus GN=Pex13 PE=1 SV=1	5	2	5	4
Q9CYW4	HDHD3_MOUSE	>sp|Q9CYW4|HDHD3_MOUSE Haloacid dehalogenase-like hydrolase domain-containing protein 3 OS=Mus musculus GN=Hdhd3 PE=2 SV=1	2	4	6	4
Q9CR67	TMM33_MOUSE	>sp|Q9CR67|TMM33_MOUSE Transmembrane protein 33 OS=Mus musculus GN=Tmem33 PE=2 SV=1	4	4	4	4
Q99N15	Q99N15_MOUSE	>tr|Q99N15|Q99N15_MOUSE 17beta-hydroxysteroid dehydrogenase type 10/short chain L-3-hydroxyacyl-CoA dehydrogenase OS=Mus musculus GN=Hsd17b10 PE=2 SV=1	4	4	4	4
Q99LR1	ABD12_MOUSE	>sp|Q99LR1|ABD12_MOUSE Monoacylglycerol lipase ABHD12 OS=Mus musculus GN=Abhd12 PE=1 SV=2	4	5	3	4
Q925N2	SFXN2_MOUSE	>sp|Q925N2|SFXN2_MOUSE Sideroflexin-2 OS=Mus musculus GN=Sfxn2 PE=2 SV=1	4	2	6	4
Q921V5	MGAT2_MOUSE	>sp|Q921V5|MGAT2_MOUSE Alpha-1,6-mannosyl-glycoprotein 2-beta-N-acetylglucosaminyltransferase OS=Mus musculus GN=Mgat2 PE=2 SV=1	3	6	3	4
Q91X83	METK1_MOUSE	>sp|Q91X83|METK1_MOUSE S-adenosylmethionine synthase isoform type-1 OS=Mus musculus GN=Mat1a PE=2 SV=1	6	3	3	4
Q91VT4	CBR4_MOUSE	>sp|Q91VT4|CBR4_MOUSE Carbonyl reductase family member 4 OS=Mus musculus GN=Cbr4 PE=2 SV=2	5	3	4	4
Q8K4Z3	NNRE_MOUSE	>sp|Q8K4Z3|NNRE_MOUSE NAD(P)H-hydrate epimerase OS=Mus musculus GN=Apoa1bp PE=1 SV=1	4	4	4	4
Q8K411	PREP_MOUSE	>sp|Q8K411|PREP_MOUSE Presequence protease, mitochondrial OS=Mus musculus GN=Pitrm1 PE=2 SV=1	3	4	5	4
Q8K0R6	GLTD2_MOUSE	>sp|Q8K0R6|GLTD2_MOUSE Glycolipid transfer protein domain-containing protein 2 OS=Mus musculus GN=Gltpd2 PE=2 SV=1	4	5	3	4
Q8BVW3	TRI14_MOUSE	>sp|Q8BVW3|TRI14_MOUSE Tripartite motif-containing protein 14 OS=Mus musculus GN=Trim14 PE=1 SV=2	4	5	3	4
Q8BHC4	DCAKD_MOUSE	>sp|Q8BHC4|DCAKD_MOUSE Dephospho-CoA kinase domain-containing protein OS=Mus musculus GN=Dcakd PE=2 SV=1	3	3	6	4
Q6PD26	PIGS_MOUSE	>sp|Q6PD26|PIGS_MOUSE GPI transamidase component PIG-S OS=Mus musculus GN=Pigs PE=1 SV=3	4	5	3	4
Q64726	ZA2G_MOUSE	>sp|Q64726|ZA2G_MOUSE Zinc-alpha-2-glycoprotein OS=Mus musculus GN=Azgp1 PE=1 SV=2	5	3	4	4
Q3UMF0	COBL1_MOUSE	>sp|Q3UMF0|COBL1_MOUSE Cordon-bleu protein-like 1 OS=Mus musculus GN=Cobll1 PE=1 SV=2	4	2	6	4
P62821	RAB1A_MOUSE	>sp|P62821|RAB1A_MOUSE Ras-related protein Rab-1A OS=Mus musculus GN=Rab1A PE=1 SV=3	6	2	4	4
P62717	RL18A_MOUSE	>sp|P62717|RL18A_MOUSE 60S ribosomal protein L18a OS=Mus musculus GN=Rpl18a PE=1 SV=1	5	4	3	4
P62245	RS15A_MOUSE	>sp|P62245|RS15A_MOUSE 40S ribosomal protein S15a OS=Mus musculus GN=Rps15a PE=2 SV=2	4	5	3	4
P61358	RL27_MOUSE	>sp|P61358|RL27_MOUSE 60S ribosomal protein L27 OS=Mus musculus GN=Rpl27 PE=2 SV=2	3	5	4	4
P53994	RAB2A_MOUSE	>sp|P53994|RAB2A_MOUSE Ras-related protein Rab-2A OS=Mus musculus GN=Rab2a PE=1 SV=1	4	6	2	4
P50171	DHB8_MOUSE	>sp|P50171|DHB8_MOUSE Estradiol 17-beta-dehydrogenase 8 OS=Mus musculus GN=Hsd17b8 PE=1 SV=2	4	3	5	4
P28798	GRN_MOUSE	>sp|P28798|GRN_MOUSE Granulins OS=Mus musculus GN=Grn PE=1 SV=2	6	3	3	4
P28660	NCKP1_MOUSE	>sp|P28660|NCKP1_MOUSE Nck-associated protein 1 OS=Mus musculus GN=Nckap1 PE=1 SV=2	4	3	5	4
P19536	COX5B_MOUSE	>sp|P19536|COX5B_MOUSE Cytochrome c oxidase subunit 5B, mitochondrial OS=Mus musculus GN=Cox5b PE=1 SV=1	4	3	5	4
P14426	HA13_MOUSE	>sp|P14426|HA13_MOUSE H-2 class I histocompatibility antigen, D-K alpha chain OS=Mus musculus GN=H2-D1 PE=1 SV=1	4	4	4	4
P04919	B3AT_MOUSE	>sp|P04919|B3AT_MOUSE Band 3 anion transport protein OS=Mus musculus GN=Slc4a1 PE=1 SV=1	4	4	4	4
O88908	SOAT2_MOUSE	>sp|O88908|SOAT2_MOUSE Sterol O-acyltransferase 2 OS=Mus musculus GN=Soat2 PE=2 SV=2	3	6	3	4
B2RT14	B2RT14_MOUSE	>tr|B2RT14|B2RT14_MOUSE MCG14318, isoform CRA_h OS=Mus musculus GN=Ugt1a5 PE=2 SV=1	3	6	3	4
Q9WUM3	COR1B_MOUSE	>sp|Q9WUM3|COR1B_MOUSE Coronin-1B OS=Mus musculus GN=Coro1b PE=1 SV=1	4	3	4	3.66667
Q9QXY6	EHD3_MOUSE	>sp|Q9QXY6|EHD3_MOUSE EH domain-containing protein 3 OS=Mus musculus GN=Ehd3 PE=1 SV=2	3	4	4	3.66667
Q9DC70	NDUS7_MOUSE	>sp|Q9DC70|NDUS7_MOUSE NADH dehydrogenase [ubiquinone] iron-sulfur protein 7, mitochondrial OS=Mus musculus GN=Ndufs7 PE=1 SV=1	4	3	4	3.66667
Q9D880	TIM50_MOUSE	>sp|Q9D880|TIM50_MOUSE Mitochondrial import inner membrane translocase subunit TIM50 OS=Mus musculus GN=Timm50 PE=1 SV=1	3	3	5	3.66667
Q9D6F9	TBB4A_MOUSE	>sp|Q9D6F9|TBB4A_MOUSE Tubulin beta-4A chain OS=Mus musculus GN=Tubb4a PE=1 SV=3	5	2	4	3.66667
Q9D5T0	ATAD1_MOUSE	>sp|Q9D5T0|ATAD1_MOUSE ATPase family AAA domain-containing protein 1 OS=Mus musculus GN=Atad1 PE=1 SV=1	3	3	5	3.66667
Q9CZB0	C560_MOUSE	>sp|Q9CZB0|C560_MOUSE Succinate dehydrogenase cytochrome b560 subunit, mitochondrial OS=Mus musculus GN=Sdhc PE=2 SV=1	3	3	5	3.66667
Q9CY50	SSRA_MOUSE	>sp|Q9CY50|SSRA_MOUSE Translocon-associated protein subunit alpha OS=Mus musculus GN=Ssr1 PE=1 SV=1	5	3	3	3.66667
Q9CXW4	RL11_MOUSE	>sp|Q9CXW4|RL11_MOUSE 60S ribosomal protein L11 OS=Mus musculus GN=Rpl11 PE=1 SV=4	4	4	3	3.66667
Q9CR61	NDUB7_MOUSE	>sp|Q9CR61|NDUB7_MOUSE NADH dehydrogenase [ubiquinone] 1 beta subcomplex subunit 7 OS=Mus musculus GN=Ndufb7 PE=1 SV=3	2	5	4	3.66667
Q9CQE1	NPS3B_MOUSE	>sp|Q9CQE1|NPS3B_MOUSE Protein NipSnap homolog 3B OS=Mus musculus GN=Nipsnap3b PE=1 SV=1	4	2	5	3.66667
Q9CQC7	NDUB4_MOUSE	>sp|Q9CQC7|NDUB4_MOUSE NADH dehydrogenase [ubiquinone] 1 beta subcomplex subunit 4 OS=Mus musculus GN=Ndufb4 PE=1 SV=3	4	3	4	3.66667
Q9CPQ1	COX6C_MOUSE	>sp|Q9CPQ1|COX6C_MOUSE Cytochrome c oxidase subunit 6C OS=Mus musculus GN=Cox6c PE=1 SV=3	3	4	4	3.66667
Q99KF1	TMED9_MOUSE	>sp|Q99KF1|TMED9_MOUSE Transmembrane emp24 domain-containing protein 9 OS=Mus musculus GN=Tmed9 PE=2 SV=2	4	3	4	3.66667
Q99KE1	MAOM_MOUSE	>sp|Q99KE1|MAOM_MOUSE NAD-dependent malic enzyme, mitochondrial OS=Mus musculus GN=Me2 PE=2 SV=1	3	3	5	3.66667
Q91XD7	CREL1_MOUSE	>sp|Q91XD7|CREL1_MOUSE Cysteine-rich with EGF-like domain protein 1 OS=Mus musculus GN=Creld1 PE=2 SV=1	5	3	3	3.66667
Q91VS8	FARP2_MOUSE	>sp|Q91VS8|FARP2_MOUSE FERM, RhoGEF and pleckstrin domain-containing protein 2 OS=Mus musculus GN=Farp2 PE=1 SV=2	6	2	3	3.66667
Q91VA6	PDIP2_MOUSE	>sp|Q91VA6|PDIP2_MOUSE Polymerase delta-interacting protein 2 OS=Mus musculus GN=Poldip2 PE=2 SV=1	3	2	6	3.66667
Q8K441	ABCA6_MOUSE	>sp|Q8K441|ABCA6_MOUSE ATP-binding cassette sub-family A member 6 OS=Mus musculus GN=Abca6 PE=2 SV=2	5	3	3	3.66667
Q8CIF4	BTD_MOUSE	>sp|Q8CIF4|BTD_MOUSE Biotinidase OS=Mus musculus GN=Btd PE=1 SV=2	3	3	5	3.66667
Q8BWN8	ACOT4_MOUSE	>sp|Q8BWN8|ACOT4_MOUSE Acyl-coenzyme A thioesterase 4 OS=Mus musculus GN=Acot4 PE=2 SV=1	3	4	4	3.66667
Q8BJ03	COX15_MOUSE	>sp|Q8BJ03|COX15_MOUSE Cytochrome c oxidase assembly protein COX15 homolog OS=Mus musculus GN=Cox15 PE=2 SV=1	2	4	5	3.66667
Q8BGI5	PEX26_MOUSE	>sp|Q8BGI5|PEX26_MOUSE Peroxisome assembly protein 26 OS=Mus musculus GN=Pex26 PE=2 SV=2	5	2	4	3.66667
Q80W54	FACE1_MOUSE	>sp|Q80W54|FACE1_MOUSE CAAX prenyl protease 1 homolog OS=Mus musculus GN=Zmpste24 PE=1 SV=2	4	5	2	3.66667
Q7TMF3	NDUAC_MOUSE	>sp|Q7TMF3|NDUAC_MOUSE NADH dehydrogenase [ubiquinone] 1 alpha subcomplex subunit 12 OS=Mus musculus GN=Ndufa12 PE=1 SV=2	3	4	4	3.66667
Q64685	SIAT1_MOUSE	>sp|Q64685|SIAT1_MOUSE Beta-galactoside alpha-2,6-sialyltransferase 1 OS=Mus musculus GN=St6gal1 PE=1 SV=2	4	4	3	3.66667
Q3URE1	ACSF3_MOUSE	>sp|Q3URE1|ACSF3_MOUSE Acyl-CoA synthetase family member 3, mitochondrial OS=Mus musculus GN=Acsf3 PE=2 SV=2	2	3	6	3.66667
Q3TLP5	ECHD2_MOUSE	>sp|Q3TLP5|ECHD2_MOUSE Enoyl-CoA hydratase domain-containing protein 2, mitochondrial OS=Mus musculus GN=Echdc2 PE=2 SV=2	5	2	4	3.66667
Q3TC72	FAHD2_MOUSE	>sp|Q3TC72|FAHD2_MOUSE Fumarylacetoacetate hydrolase domain-containing protein 2A OS=Mus musculus GN=Fahd2 PE=1 SV=1	5	3	3	3.66667
P97821	CATC_MOUSE	>sp|P97821|CATC_MOUSE Dipeptidyl peptidase 1 OS=Mus musculus GN=Ctsc PE=2 SV=1	4	4	3	3.66667
P84078	ARF1_MOUSE	>sp|P84078|ARF1_MOUSE ADP-ribosylation factor 1 OS=Mus musculus GN=Arf1 PE=1 SV=2	3	4	4	3.66667
P62270	RS18_MOUSE	>sp|P62270|RS18_MOUSE 40S ribosomal protein S18 OS=Mus musculus GN=Rps18 PE=1 SV=3	5	4	2	3.66667
P62264	RS14_MOUSE	>sp|P62264|RS14_MOUSE 40S ribosomal protein S14 OS=Mus musculus GN=Rps14 PE=2 SV=3	5	4	2	3.66667
P62082	RS7_MOUSE	>sp|P62082|RS7_MOUSE 40S ribosomal protein S7 OS=Mus musculus GN=Rps7 PE=2 SV=1	3	5	3	3.66667
P61021	RAB5B_MOUSE	>sp|P61021|RAB5B_MOUSE Ras-related protein Rab-5B OS=Mus musculus GN=Rab5b PE=1 SV=1	3	4	4	3.66667
P56391	CX6B1_MOUSE	>sp|P56391|CX6B1_MOUSE Cytochrome c oxidase subunit 6B1 OS=Mus musculus GN=Cox6b1 PE=1 SV=2	3	3	5	3.66667
P54116	STOM_MOUSE	>sp|P54116|STOM_MOUSE Erythrocyte band 7 integral membrane protein OS=Mus musculus GN=Stom PE=1 SV=3	5	3	3	3.66667
P46460	NSF_MOUSE	>sp|P46460|NSF_MOUSE Vesicle-fusing ATPase OS=Mus musculus GN=Nsf PE=1 SV=2	4	3	4	3.66667
P17047	LAMP2_MOUSE	>sp|P17047|LAMP2_MOUSE Lysosome-associated membrane glycoprotein 2 OS=Mus musculus GN=Lamp2 PE=2 SV=2	4	4	3	3.66667
P16406	AMPE_MOUSE	>sp|P16406|AMPE_MOUSE Glutamyl aminopeptidase OS=Mus musculus GN=Enpep PE=1 SV=1	3	6	2	3.66667
P08228	SODC_MOUSE	>sp|P08228|SODC_MOUSE Superoxide dismutase [Cu-Zn] OS=Mus musculus GN=Sod1 PE=1 SV=2	3	3	5	3.66667
P07356	ANXA2_MOUSE	>sp|P07356|ANXA2_MOUSE Annexin A2 OS=Mus musculus GN=Anxa2 PE=1 SV=2	3	4	4	3.66667
O88696	CLPP_MOUSE	>sp|O88696|CLPP_MOUSE Putative ATP-dependent Clp protease proteolytic subunit, mitochondrial OS=Mus musculus GN=Clpp PE=2 SV=1	4	3	4	3.66667
O35453	HEPS_MOUSE	>sp|O35453|HEPS_MOUSE Serine protease hepsin OS=Mus musculus GN=Hpn PE=2 SV=3	4	4	3	3.66667
O35215	DOPD_MOUSE	>sp|O35215|DOPD_MOUSE D-dopachrome decarboxylase OS=Mus musculus GN=Ddt PE=1 SV=3	5	3	3	3.66667
O09111	NDUBB_MOUSE	>sp|O09111|NDUBB_MOUSE NADH dehydrogenase [ubiquinone] 1 beta subcomplex subunit 11, mitochondrial OS=Mus musculus GN=Ndufb11 PE=1 SV=2	4	3	4	3.66667
O08600	NUCG_MOUSE	>sp|O08600|NUCG_MOUSE Endonuclease G, mitochondrial OS=Mus musculus GN=Endog PE=2 SV=1	4	4	3	3.66667
E9Q4K7	E9Q4K7_MOUSE	>tr|E9Q4K7|E9Q4K7_MOUSE Protein Kif13b OS=Mus musculus GN=Kif13b PE=3 SV=1	3	3	5	3.66667
Q9Z2A7	DGAT1_MOUSE	>sp|Q9Z2A7|DGAT1_MOUSE Diacylglycerol O-acyltransferase 1 OS=Mus musculus GN=Dgat1 PE=1 SV=1	4	2	4	3.33333
Q9JM62	REEP6_MOUSE	>sp|Q9JM62|REEP6_MOUSE Receptor expression-enhancing protein 6 OS=Mus musculus GN=Reep6 PE=2 SV=1	3	3	4	3.33333
Q9JJW0	PXMP4_MOUSE	>sp|Q9JJW0|PXMP4_MOUSE Peroxisomal membrane protein 4 OS=Mus musculus GN=Pxmp4 PE=2 SV=3	3	3	4	3.33333
Q9EST5	AN32B_MOUSE	>sp|Q9EST5|AN32B_MOUSE Acidic leucine-rich nuclear phosphoprotein 32 family member B OS=Mus musculus GN=Anp32b PE=1 SV=1	3	3	4	3.33333
Q9DCP2	S38A3_MOUSE	>sp|Q9DCP2|S38A3_MOUSE Sodium-coupled neutral amino acid transporter 3 OS=Mus musculus GN=Slc38a3 PE=1 SV=1	3	3	4	3.33333
Q9DCL9	PUR6_MOUSE	>sp|Q9DCL9|PUR6_MOUSE Multifunctional protein ADE2 OS=Mus musculus GN=Paics PE=1 SV=4	4	2	4	3.33333
Q9D964	GATM_MOUSE	>sp|Q9D964|GATM_MOUSE Glycine amidinotransferase, mitochondrial OS=Mus musculus GN=Gatm PE=1 SV=1	3	4	3	3.33333
Q9D6J5	NDUB8_MOUSE	>sp|Q9D6J5|NDUB8_MOUSE NADH dehydrogenase [ubiquinone] 1 beta subcomplex subunit 8, mitochondrial OS=Mus musculus GN=Ndufb8 PE=1 SV=1	2	3	5	3.33333
Q9D0F9	PGM1_MOUSE	>sp|Q9D0F9|PGM1_MOUSE Phosphoglucomutase-1 OS=Mus musculus GN=Pgm1 PE=1 SV=4	4	3	3	3.33333
Q9CVB6	ARPC2_MOUSE	>sp|Q9CVB6|ARPC2_MOUSE Actin-related protein 2/3 complex subunit 2 OS=Mus musculus GN=Arpc2 PE=1 SV=3	2	3	5	3.33333
Q99M87	DNJA3_MOUSE	>sp|Q99M87|DNJA3_MOUSE DnaJ homolog subfamily A member 3, mitochondrial OS=Mus musculus GN=Dnaja3 PE=1 SV=1	3	2	5	3.33333
Q99KG5	LSR_MOUSE	>sp|Q99KG5|LSR_MOUSE Lipolysis-stimulated lipoprotein receptor OS=Mus musculus GN=Lsr PE=1 SV=1	3	2	5	3.33333
Q99K51	PLST_MOUSE	>sp|Q99K51|PLST_MOUSE Plastin-3 OS=Mus musculus GN=Pls3 PE=1 SV=3	4	2	4	3.33333
Q99JB8	PACN3_MOUSE	>sp|Q99JB8|PACN3_MOUSE Protein kinase C and casein kinase II substrate protein 3 OS=Mus musculus GN=Pacsin3 PE=1 SV=1	3	3	4	3.33333
Q91YX5	LGAT1_MOUSE	>sp|Q91YX5|LGAT1_MOUSE Acyl-CoA:lysophosphatidylglycerol acyltransferase 1 OS=Mus musculus GN=Lpgat1 PE=2 SV=1	5	3	2	3.33333
Q91XE8	TM205_MOUSE	>sp|Q91XE8|TM205_MOUSE Transmembrane protein 205 OS=Mus musculus GN=Tmem205 PE=1 SV=1	3	4	3	3.33333
Q8VDP6	CDIPT_MOUSE	>sp|Q8VDP6|CDIPT_MOUSE CDP-diacylglycerol--inositol 3-phosphatidyltransferase OS=Mus musculus GN=Cdipt PE=1 SV=1	4	3	3	3.33333
Q8VCZ9	PROD2_MOUSE	>sp|Q8VCZ9|PROD2_MOUSE Probable proline dehydrogenase 2 OS=Mus musculus GN=Prodh2 PE=2 SV=1	3	2	5	3.33333
Q8K1N1	PLPL8_MOUSE	>sp|Q8K1N1|PLPL8_MOUSE Calcium-independent phospholipase A2-gamma OS=Mus musculus GN=Pnpla8 PE=2 SV=1	3	4	3	3.33333
Q8BXA1	GOLI4_MOUSE	>sp|Q8BXA1|GOLI4_MOUSE Golgi integral membrane protein 4 OS=Mus musculus GN=Golim4 PE=1 SV=1	3	5	2	3.33333
Q8BWM0	PGES2_MOUSE	>sp|Q8BWM0|PGES2_MOUSE Prostaglandin E synthase 2 OS=Mus musculus GN=Ptges2 PE=1 SV=3	4	3	3	3.33333
Q8BGL3	Q8BGL3_MOUSE	>tr|Q8BGL3|Q8BGL3_MOUSE Protein 2810007J24Rik OS=Mus musculus GN=2810007J24Rik PE=2 SV=1	5	2	3	3.33333
Q6ZWZ4	Q6ZWZ4_MOUSE	>tr|Q6ZWZ4|Q6ZWZ4_MOUSE 60S ribosomal protein L36 OS=Mus musculus GN=Rpl36 PE=3 SV=1	5	2	3	3.33333
Q6R0H7	GNAS1_MOUSE	>sp|Q6R0H7|GNAS1_MOUSE Guanine nucleotide-binding protein G(s) subunit alpha isoforms XLas OS=Mus musculus GN=Gnas PE=2 SV=1	5	2	3	3.33333
Q61247	A2AP_MOUSE	>sp|Q61247|A2AP_MOUSE Alpha-2-antiplasmin OS=Mus musculus GN=Serpinf2 PE=1 SV=1	3	4	3	3.33333
P63101	1433Z_MOUSE	>sp|P63101|1433Z_MOUSE 14-3-3 protein zeta/delta OS=Mus musculus GN=Ywhaz PE=1 SV=1	2	3	5	3.33333
P61255	RL26_MOUSE	>sp|P61255|RL26_MOUSE 60S ribosomal protein L26 OS=Mus musculus GN=Rpl26 PE=2 SV=1	4	4	2	3.33333
P53986	MOT1_MOUSE	>sp|P53986|MOT1_MOUSE Monocarboxylate transporter 1 OS=Mus musculus GN=Slc16a1 PE=1 SV=1	4	4	2	3.33333
P50427	STS_MOUSE	>sp|P50427|STS_MOUSE Steryl-sulfatase OS=Mus musculus GN=Sts PE=2 SV=1	5	2	3	3.33333
P48410	ABCD1_MOUSE	>sp|P48410|ABCD1_MOUSE ATP-binding cassette sub-family D member 1 OS=Mus musculus GN=Abcd1 PE=1 SV=1	3	2	5	3.33333
P43006	EAA2_MOUSE	>sp|P43006|EAA2_MOUSE Excitatory amino acid transporter 2 OS=Mus musculus GN=Slc1a2 PE=1 SV=1	3	3	4	3.33333
P41317	MBL2_MOUSE	>sp|P41317|MBL2_MOUSE Mannose-binding protein C OS=Mus musculus GN=Mbl2 PE=2 SV=2	2	4	4	3.33333
P39098	MA1A2_MOUSE	>sp|P39098|MA1A2_MOUSE Mannosyl-oligosaccharide 1,2-alpha-mannosidase IB OS=Mus musculus GN=Man1a2 PE=2 SV=1	2	6	2	3.33333
P35576	G6PC_MOUSE	>sp|P35576|G6PC_MOUSE Glucose-6-phosphatase OS=Mus musculus GN=G6pc PE=2 SV=2	3	4	3	3.33333
P18572	BASI_MOUSE	>sp|P18572|BASI_MOUSE Basigin OS=Mus musculus GN=Bsg PE=1 SV=2	3	3	4	3.33333
P17751	TPIS_MOUSE	>sp|P17751|TPIS_MOUSE Triosephosphate isomerase OS=Mus musculus GN=Tpi1 PE=1 SV=4	5	3	2	3.33333
P08607	C4BPA_MOUSE	>sp|P08607|C4BPA_MOUSE C4b-binding protein OS=Mus musculus GN=C4bpa PE=1 SV=3	3	3	4	3.33333
O88441	MTX2_MOUSE	>sp|O88441|MTX2_MOUSE Metaxin-2 OS=Mus musculus GN=Mtx2 PE=1 SV=1	4	3	3	3.33333
O08966	S22A1_MOUSE	>sp|O08966|S22A1_MOUSE Solute carrier family 22 member 1 OS=Mus musculus GN=Slc22a1 PE=2 SV=2	2	4	4	3.33333
O08547	SC22B_MOUSE	>sp|O08547|SC22B_MOUSE Vesicle-trafficking protein SEC22b OS=Mus musculus GN=Sec22b PE=1 SV=3	3	4	3	3.33333
G3X9G9	G3X9G9_MOUSE	>tr|G3X9G9|G3X9G9_MOUSE MCG123521, isoform CRA_a OS=Mus musculus GN=Mettl7a3 PE=4 SV=1	2	6	2	3.33333
Q9Z1J3	NFS1_MOUSE	>sp|Q9Z1J3|NFS1_MOUSE Cysteine desulfurase, mitochondrial OS=Mus musculus GN=Nfs1 PE=2 SV=2	2	2	5	3
Q9WVJ3	CBPQ_MOUSE	>sp|Q9WVJ3|CBPQ_MOUSE Carboxypeptidase Q OS=Mus musculus GN=Cpq PE=2 SV=1	3	4	2	3
Q9QUJ7	ACSL4_MOUSE	>sp|Q9QUJ7|ACSL4_MOUSE Long-chain-fatty-acid--CoA ligase 4 OS=Mus musculus GN=Acsl4 PE=2 SV=2	3	3	3	3
Q9JMH6	TRXR1_MOUSE	>sp|Q9JMH6|TRXR1_MOUSE Thioredoxin reductase 1, cytoplasmic OS=Mus musculus GN=Txnrd1 PE=1 SV=3	3	2	4	3
Q9EPC1	PARVA_MOUSE	>sp|Q9EPC1|PARVA_MOUSE Alpha-parvin OS=Mus musculus GN=Parva PE=1 SV=1	3	3	3	3
Q9DCZ4	APOO_MOUSE	>sp|Q9DCZ4|APOO_MOUSE Apolipoprotein O OS=Mus musculus GN=Apoo PE=2 SV=1	2	3	4	3
Q9D0S9	HINT2_MOUSE	>sp|Q9D0S9|HINT2_MOUSE Histidine triad nucleotide-binding protein 2, mitochondrial OS=Mus musculus GN=Hint2 PE=2 SV=1	4	2	3	3
Q9CQU3	RER1_MOUSE	>sp|Q9CQU3|RER1_MOUSE Protein RER1 OS=Mus musculus GN=Rer1 PE=1 SV=1	3	3	3	3
Q9CQN6	TM14C_MOUSE	>sp|Q9CQN6|TM14C_MOUSE Transmembrane protein 14C OS=Mus musculus GN=Tmem14c PE=1 SV=1	3	3	3	3
Q9CQB5	CISD2_MOUSE	>sp|Q9CQB5|CISD2_MOUSE CDGSH iron-sulfur domain-containing protein 2 OS=Mus musculus GN=Cisd2 PE=1 SV=1	3	3	3	3
Q99N87	RT05_MOUSE	>sp|Q99N87|RT05_MOUSE 28S ribosomal protein S5, mitochondrial OS=Mus musculus GN=Mrps5 PE=2 SV=1	2	2	5	3
Q99K23	UFSP2_MOUSE	>sp|Q99K23|UFSP2_MOUSE Ufm1-specific protease 2 OS=Mus musculus GN=Ufsp2 PE=1 SV=1	3	4	2	3
Q924D0	RT4I1_MOUSE	>sp|Q924D0|RT4I1_MOUSE Reticulon-4-interacting protein 1, mitochondrial OS=Mus musculus GN=Rtn4ip1 PE=1 SV=2	3	3	3	3
Q921L3	TMCO1_MOUSE	>sp|Q921L3|TMCO1_MOUSE Transmembrane and coiled-coil domain-containing protein 1 OS=Mus musculus GN=Tmco1 PE=2 SV=1	2	4	3	3
Q91X78	ERLN1_MOUSE	>sp|Q91X78|ERLN1_MOUSE Erlin-1 OS=Mus musculus GN=Erlin1 PE=1 SV=1	3	3	3	3
Q8K1R3	PNPT1_MOUSE	>sp|Q8K1R3|PNPT1_MOUSE Polyribonucleotide nucleotidyltransferase 1, mitochondrial OS=Mus musculus GN=Pnpt1 PE=1 SV=1	2	3	4	3
Q8K169	Q8K169_MOUSE	>tr|Q8K169|Q8K169_MOUSE MCG1789 OS=Mus musculus GN=Ugt2b5 PE=2 SV=1	3	2	4	3
Q8C0C7	SYFA_MOUSE	>sp|Q8C0C7|SYFA_MOUSE Phenylalanine--tRNA ligase alpha subunit OS=Mus musculus GN=Farsa PE=2 SV=1	2	5	2	3
Q8BYU6	TOIP2_MOUSE	>sp|Q8BYU6|TOIP2_MOUSE Torsin-1A-interacting protein 2 OS=Mus musculus GN=Tor1aip2 PE=1 SV=1	2	3	4	3
Q8BX24	Q8BX24_MOUSE	>tr|Q8BX24|Q8BX24_MOUSE Protein Slc35d1 OS=Mus musculus GN=Slc35d1 PE=2 SV=1	3	3	3	3
Q8BU14	SEC62_MOUSE	>sp|Q8BU14|SEC62_MOUSE Translocation protein SEC62 OS=Mus musculus GN=Sec62 PE=1 SV=1	2	4	3	3
Q8BJZ4	RT35_MOUSE	>sp|Q8BJZ4|RT35_MOUSE 28S ribosomal protein S35, mitochondrial OS=Mus musculus GN=Mrps35 PE=2 SV=2	2	3	4	3
Q8BH35	CO8B_MOUSE	>sp|Q8BH35|CO8B_MOUSE Complement component C8 beta chain OS=Mus musculus GN=C8b PE=1 SV=1	3	3	3	3
Q8BGS1	E41L5_MOUSE	>sp|Q8BGS1|E41L5_MOUSE Band 4.1-like protein 5 OS=Mus musculus GN=Epb41l5 PE=1 SV=1	3	3	3	3
Q811U4	MFN1_MOUSE	>sp|Q811U4|MFN1_MOUSE Mitofusin-1 OS=Mus musculus GN=Mfn1 PE=1 SV=3	2	3	4	3
Q7TT50	MRCKB_MOUSE	>sp|Q7TT50|MRCKB_MOUSE Serine/threonine-protein kinase MRCK beta OS=Mus musculus GN=Cdc42bpb PE=1 SV=2	4	2	3	3
Q6ZWY3	RS27L_MOUSE	>sp|Q6ZWY3|RS27L_MOUSE 40S ribosomal protein S27-like OS=Mus musculus GN=Rps27l PE=2 SV=3	3	4	2	3
Q61490	CD166_MOUSE	>sp|Q61490|CD166_MOUSE CD166 antigen OS=Mus musculus GN=Alcam PE=1 SV=3	3	3	3	3
Q61102	ABCB7_MOUSE	>sp|Q61102|ABCB7_MOUSE ATP-binding cassette sub-family B member 7, mitochondrial OS=Mus musculus GN=Abcb7 PE=1 SV=3	3	2	4	3
Q5F285	TM256_MOUSE	>sp|Q5F285|TM256_MOUSE Transmembrane protein 256 OS=Mus musculus GN=Tmem256 PE=2 SV=1	3	3	3	3
Q00519	XDH_MOUSE	>sp|Q00519|XDH_MOUSE Xanthine dehydrogenase/oxidase OS=Mus musculus GN=Xdh PE=1 SV=5	2	4	3	3
P97370	AT1B3_MOUSE	>sp|P97370|AT1B3_MOUSE Sodium/potassium-transporting ATPase subunit beta-3 OS=Mus musculus GN=Atp1b3 PE=1 SV=1	3	3	3	3
P80317	TCPZ_MOUSE	>sp|P80317|TCPZ_MOUSE T-complex protein 1 subunit zeta OS=Mus musculus GN=Cct6a PE=1 SV=3	3	3	3	3
P80316	TCPE_MOUSE	>sp|P80316|TCPE_MOUSE T-complex protein 1 subunit epsilon OS=Mus musculus GN=Cct5 PE=1 SV=1	4	2	3	3
P70302	STIM1_MOUSE	>sp|P70302|STIM1_MOUSE Stromal interaction molecule 1 OS=Mus musculus GN=Stim1 PE=1 SV=2	3	2	4	3
P62880	GBB2_MOUSE	>sp|P62880|GBB2_MOUSE Guanine nucleotide-binding protein G(I)/G(S)/G(T) subunit beta-2 OS=Mus musculus GN=Gnb2 PE=1 SV=3	3	4	2	3
P62830	RL23_MOUSE	>sp|P62830|RL23_MOUSE 60S ribosomal protein L23 OS=Mus musculus GN=Rpl23 PE=1 SV=1	3	4	2	3
P62751	RL23A_MOUSE	>sp|P62751|RL23A_MOUSE 60S ribosomal protein L23a OS=Mus musculus GN=Rpl23a PE=1 SV=1	4	2	3	3
P62331	ARF6_MOUSE	>sp|P62331|ARF6_MOUSE ADP-ribosylation factor 6 OS=Mus musculus GN=Arf6 PE=1 SV=2	4	2	3	3
P57716	NICA_MOUSE	>sp|P57716|NICA_MOUSE Nicastrin OS=Mus musculus GN=Ncstn PE=1 SV=3	3	4	2	3
P56135	ATPK_MOUSE	>sp|P56135|ATPK_MOUSE ATP synthase subunit f, mitochondrial OS=Mus musculus GN=Atp5j2 PE=1 SV=3	3	3	3	3
P40142	TKT_MOUSE	>sp|P40142|TKT_MOUSE Transketolase OS=Mus musculus GN=Tkt PE=1 SV=1	5	2	2	3
P31649	S6A13_MOUSE	>sp|P31649|S6A13_MOUSE Sodium- and chloride-dependent GABA transporter 2 OS=Mus musculus GN=Slc6a13 PE=1 SV=1	3	3	3	3
P29621	SPA3C_MOUSE	>sp|P29621|SPA3C_MOUSE Serine protease inhibitor A3C OS=Mus musculus GN=Serpina3c PE=2 SV=1	3	3	3	3
P28474	ADHX_MOUSE	>sp|P28474|ADHX_MOUSE Alcohol dehydrogenase class-3 OS=Mus musculus GN=Adh5 PE=1 SV=3	3	3	3	3
P28271	ACOC_MOUSE	>sp|P28271|ACOC_MOUSE Cytoplasmic aconitate hydratase OS=Mus musculus GN=Aco1 PE=1 SV=3	4	3	2	3
P21981	TGM2_MOUSE	>sp|P21981|TGM2_MOUSE Protein-glutamine gamma-glutamyltransferase 2 OS=Mus musculus GN=Tgm2 PE=1 SV=4	3	3	3	3
O89023	TPP1_MOUSE	>sp|O89023|TPP1_MOUSE Tripeptidyl-peptidase 1 OS=Mus musculus GN=Tpp1 PE=1 SV=2	3	3	3	3
O88829	SIAT9_MOUSE	>sp|O88829|SIAT9_MOUSE Lactosylceramide alpha-2,3-sialyltransferase OS=Mus musculus GN=St3gal5 PE=1 SV=2	3	3	3	3
O88736	DHB7_MOUSE	>sp|O88736|DHB7_MOUSE 3-keto-steroid reductase OS=Mus musculus GN=Hsd17b7 PE=2 SV=1	3	3	3	3
O08677	KNG1_MOUSE	>sp|O08677|KNG1_MOUSE Kininogen-1 OS=Mus musculus GN=Kng1 PE=1 SV=1	2	5	2	3
G3X982	G3X982_MOUSE	>tr|G3X982|G3X982_MOUSE Aldehyde oxidase 3, isoform CRA_a OS=Mus musculus GN=Aox3 PE=4 SV=1	5	2	2	3
D3YZZ5	D3YZZ5_MOUSE	>tr|D3YZZ5|D3YZZ5_MOUSE Protein Tmed7 OS=Mus musculus GN=Tmed7 PE=3 SV=1	2	4	3	3
B5THE2	B5THE2_MOUSE	>tr|B5THE2|B5THE2_MOUSE Maltase-glucoamylase OS=Mus musculus GN=Mgam PE=2 SV=1	2	5	2	3
A2A974	A2A974_MOUSE	>tr|A2A974|A2A974_MOUSE Cytochrome P450, family 4, subfamily a, polypeptide 12B OS=Mus musculus GN=Cyp4a12b PE=3 SV=1	3	3	3	3
Q9Z2Y8	PROSC_MOUSE	>sp|Q9Z2Y8|PROSC_MOUSE Proline synthase co-transcribed bacterial homolog protein OS=Mus musculus GN=Prosc PE=1 SV=1	3	2	3	2.66667
Q9WV55	VAPA_MOUSE	>sp|Q9WV55|VAPA_MOUSE Vesicle-associated membrane protein-associated protein A OS=Mus musculus GN=Vapa PE=1 SV=2	3	2	3	2.66667
Q9WV32	ARC1B_MOUSE	>sp|Q9WV32|ARC1B_MOUSE Actin-related protein 2/3 complex subunit 1B OS=Mus musculus GN=Arpc1b PE=1 SV=4	2	2	4	2.66667
Q9JLT4	TRXR2_MOUSE	>sp|Q9JLT4|TRXR2_MOUSE Thioredoxin reductase 2, mitochondrial OS=Mus musculus GN=Txnrd2 PE=1 SV=4	2	2	4	2.66667
Q9JLB0	MPP6_MOUSE	>sp|Q9JLB0|MPP6_MOUSE MAGUK p55 subfamily member 6 OS=Mus musculus GN=Mpp6 PE=1 SV=1	2	4	2	2.66667
Q9JKF1	IQGA1_MOUSE	>sp|Q9JKF1|IQGA1_MOUSE Ras GTPase-activating-like protein IQGAP1 OS=Mus musculus GN=Iqgap1 PE=1 SV=2	4	2	2	2.66667
Q9JJ06	C1GLT_MOUSE	>sp|Q9JJ06|C1GLT_MOUSE Glycoprotein-N-acetylgalactosamine 3-beta-galactosyltransferase 1 OS=Mus musculus GN=C1galt1 PE=1 SV=1	3	3	2	2.66667
Q9ER88	RT29_MOUSE	>sp|Q9ER88|RT29_MOUSE 28S ribosomal protein S29, mitochondrial OS=Mus musculus GN=Dap3 PE=2 SV=1	2	2	4	2.66667
Q9D8B4	NDUAB_MOUSE	>sp|Q9D8B4|NDUAB_MOUSE NADH dehydrogenase [ubiquinone] 1 alpha subcomplex subunit 11 OS=Mus musculus GN=Ndufa11 PE=2 SV=2	3	2	3	2.66667
Q9D1G1	RAB1B_MOUSE	>sp|Q9D1G1|RAB1B_MOUSE Ras-related protein Rab-1B OS=Mus musculus GN=Rab1b PE=1 SV=1	2	2	4	2.66667
Q9CXR1	DHRS7_MOUSE	>sp|Q9CXR1|DHRS7_MOUSE Dehydrogenase/reductase SDR family member 7 OS=Mus musculus GN=Dhrs7 PE=2 SV=2	3	3	2	2.66667
Q9CPT4	CS010_MOUSE	>sp|Q9CPT4|CS010_MOUSE UPF0556 protein C19orf10 homolog OS=Mus musculus GN=D17Wsu104e PE=2 SV=1	3	3	2	2.66667
Q9CPQ8	ATP5L_MOUSE	>sp|Q9CPQ8|ATP5L_MOUSE ATP synthase subunit g, mitochondrial OS=Mus musculus GN=Atp5l PE=1 SV=1	3	2	3	2.66667
Q921S7	RM37_MOUSE	>sp|Q921S7|RM37_MOUSE 39S ribosomal protein L37, mitochondrial OS=Mus musculus GN=Mrpl37 PE=2 SV=1	2	3	3	2.66667
Q91V04	TRAM1_MOUSE	>sp|Q91V04|TRAM1_MOUSE Translocating chain-associated membrane protein 1 OS=Mus musculus GN=Tram1 PE=1 SV=3	3	3	2	2.66667
Q8VC48	PEX12_MOUSE	>sp|Q8VC48|PEX12_MOUSE Peroxisome assembly protein 12 OS=Mus musculus GN=Pex12 PE=2 SV=1	3	2	3	2.66667
Q8R5J9	PRAF3_MOUSE	>sp|Q8R5J9|PRAF3_MOUSE PRA1 family protein 3 OS=Mus musculus GN=Arl6ip5 PE=1 SV=2	2	4	2	2.66667
Q8R0Y8	S2542_MOUSE	>sp|Q8R0Y8|S2542_MOUSE Mitochondrial coenzyme A transporter SLC25A42 OS=Mus musculus GN=Slc25a42 PE=2 SV=1	3	2	3	2.66667
Q8K5C8	Q8K5C8_MOUSE	>tr|Q8K5C8|Q8K5C8_MOUSE Cis-retinol/androgen dehydrogenase type 3 OS=Mus musculus GN=Rdh9 PE=2 SV=1	3	2	3	2.66667
Q8CHK3	MBOA7_MOUSE	>sp|Q8CHK3|MBOA7_MOUSE Lysophospholipid acyltransferase 7 OS=Mus musculus GN=Mboat7 PE=2 SV=1	3	3	2	2.66667
Q8BTM8	FLNA_MOUSE	>sp|Q8BTM8|FLNA_MOUSE Filamin-A OS=Mus musculus GN=Flna PE=1 SV=5	2	4	2	2.66667
Q80X85	RT07_MOUSE	>sp|Q80X85|RT07_MOUSE 28S ribosomal protein S7, mitochondrial OS=Mus musculus GN=Mrps7 PE=2 SV=1	2	3	3	2.66667
Q80WJ7	LYRIC_MOUSE	>sp|Q80WJ7|LYRIC_MOUSE Protein LYRIC OS=Mus musculus GN=Mtdh PE=1 SV=1	3	3	2	2.66667
Q7M6Y3	PICA_MOUSE	>sp|Q7M6Y3|PICA_MOUSE Phosphatidylinositol-binding clathrin assembly protein OS=Mus musculus GN=Picalm PE=1 SV=1	2	2	4	2.66667
Q791T5	MTCH1_MOUSE	>sp|Q791T5|MTCH1_MOUSE Mitochondrial carrier homolog 1 OS=Mus musculus GN=Mtch1 PE=1 SV=1	2	4	2	2.66667
Q6TCG2	PAQR9_MOUSE	>sp|Q6TCG2|PAQR9_MOUSE Progestin and adipoQ receptor family member 9 OS=Mus musculus GN=Paqr9 PE=2 SV=2	3	3	2	2.66667
Q6PB93	GALT2_MOUSE	>sp|Q6PB93|GALT2_MOUSE Polypeptide N-acetylgalactosaminyltransferase 2 OS=Mus musculus GN=Galnt2 PE=2 SV=1	2	4	2	2.66667
Q62425	NDUA4_MOUSE	>sp|Q62425|NDUA4_MOUSE NADH dehydrogenase [ubiquinone] 1 alpha subcomplex subunit 4 OS=Mus musculus GN=Ndufa4 PE=1 SV=2	3	2	3	2.66667
Q61009	SCRB1_MOUSE	>sp|Q61009|SCRB1_MOUSE Scavenger receptor class B member 1 OS=Mus musculus GN=Scarb1 PE=1 SV=1	3	2	3	2.66667
Q06890	CLUS_MOUSE	>sp|Q06890|CLUS_MOUSE Clusterin OS=Mus musculus GN=Clu PE=1 SV=1	4	2	2	2.66667
P97823	LYPA1_MOUSE	>sp|P97823|LYPA1_MOUSE Acyl-protein thioesterase 1 OS=Mus musculus GN=Lypla1 PE=1 SV=1	2	4	2	2.66667
P97363	SPTC2_MOUSE	>sp|P97363|SPTC2_MOUSE Serine palmitoyltransferase 2 OS=Mus musculus GN=Sptlc2 PE=2 SV=2	2	3	3	2.66667
P70441	NHRF1_MOUSE	>sp|P70441|NHRF1_MOUSE Na(+)/H(+) exchange regulatory cofactor NHE-RF1 OS=Mus musculus GN=Slc9a3r1 PE=1 SV=3	4	2	2	2.66667
P63321	RALA_MOUSE	>sp|P63321|RALA_MOUSE Ras-related protein Ral-A OS=Mus musculus GN=Rala PE=1 SV=1	3	2	3	2.66667
P62849	RS24_MOUSE	>sp|P62849|RS24_MOUSE 40S ribosomal protein S24 OS=Mus musculus GN=Rps24 PE=1 SV=1	3	3	2	2.66667
P61027	RAB10_MOUSE	>sp|P61027|RAB10_MOUSE Ras-related protein Rab-10 OS=Mus musculus GN=Rab10 PE=1 SV=1	3	3	2	2.66667
P59999	ARPC4_MOUSE	>sp|P59999|ARPC4_MOUSE Actin-related protein 2/3 complex subunit 4 OS=Mus musculus GN=Arpc4 PE=1 SV=3	2	3	3	2.66667
P52503	NDUS6_MOUSE	>sp|P52503|NDUS6_MOUSE NADH dehydrogenase [ubiquinone] iron-sulfur protein 6, mitochondrial OS=Mus musculus GN=Ndufs6 PE=1 SV=2	2	3	3	2.66667
P40124	CAP1_MOUSE	>sp|P40124|CAP1_MOUSE Adenylyl cyclase-associated protein 1 OS=Mus musculus GN=Cap1 PE=1 SV=4	2	2	4	2.66667
P39054	DYN2_MOUSE	>sp|P39054|DYN2_MOUSE Dynamin-2 OS=Mus musculus GN=Dnm2 PE=1 SV=2	3	2	3	2.66667
P35762	CD81_MOUSE	>sp|P35762|CD81_MOUSE CD81 antigen OS=Mus musculus GN=Cd81 PE=1 SV=2	3	3	2	2.66667
P35282	RAB21_MOUSE	>sp|P35282|RAB21_MOUSE Ras-related protein Rab-21 OS=Mus musculus GN=Rab21 PE=1 SV=4	3	2	3	2.66667
P22599	A1AT2_MOUSE	>sp|P22599|A1AT2_MOUSE Alpha-1-antitrypsin 1-2 OS=Mus musculus GN=Serpina1b PE=1 SV=2	2	3	3	2.66667
P21279	GNAQ_MOUSE	>sp|P21279|GNAQ_MOUSE Guanine nucleotide-binding protein G(q) subunit alpha OS=Mus musculus GN=Gnaq PE=1 SV=4	3	3	2	2.66667
P20852	CP2A5_MOUSE	>sp|P20852|CP2A5_MOUSE Cytochrome P450 2A5 OS=Mus musculus GN=Cyp2a5 PE=2 SV=1	3	3	2	2.66667
P15532	NDKA_MOUSE	>sp|P15532|NDKA_MOUSE Nucleoside diphosphate kinase A OS=Mus musculus GN=Nme1 PE=1 SV=1	2	2	4	2.66667
P14246	GTR2_MOUSE	>sp|P14246|GTR2_MOUSE Solute carrier family 2, facilitated glucose transporter member 2 OS=Mus musculus GN=Slc2a2 PE=1 SV=3	2	4	2	2.66667
P14131	RS16_MOUSE	>sp|P14131|RS16_MOUSE 40S ribosomal protein S16 OS=Mus musculus GN=Rps16 PE=2 SV=4	3	3	2	2.66667
P00397	COX1_MOUSE	>sp|P00397|COX1_MOUSE Cytochrome c oxidase subunit 1 OS=Mus musculus GN=Mtco1 PE=3 SV=1	3	2	3	2.66667
O70378	EMC8_MOUSE	>sp|O70378|EMC8_MOUSE ER membrane protein complex subunit 8 OS=Mus musculus GN=Emc8 PE=1 SV=1	2	4	2	2.66667
O09167	RL21_MOUSE	>sp|O09167|RL21_MOUSE 60S ribosomal protein L21 OS=Mus musculus GN=Rpl21 PE=2 SV=3	2	3	3	2.66667
K7N6C2	K7N6C2_MOUSE	>tr|K7N6C2|K7N6C2_MOUSE Protein Cyp2c68 OS=Mus musculus GN=Cyp2c68 PE=4 SV=1	2	3	3	2.66667
E9Q557	DESP_MOUSE	>sp|E9Q557|DESP_MOUSE Desmoplakin OS=Mus musculus GN=Dsp PE=3 SV=1	2	3	3	2.66667
B9EHN5	B9EHN5_MOUSE	>tr|B9EHN5|B9EHN5_MOUSE Protein Slc2a9 OS=Mus musculus GN=Slc2a9 PE=2 SV=1	3	2	3	2.66667
A2A848	A2A848_MOUSE	>tr|A2A848|A2A848_MOUSE Acyl-coenzyme A oxidase (Fragment) OS=Mus musculus GN=Acox1 PE=3 SV=1	2	3	3	2.66667
Q9Z1W8	AT12A_MOUSE	>sp|Q9Z1W8|AT12A_MOUSE Potassium-transporting ATPase alpha chain 2 OS=Mus musculus GN=Atp12a PE=1 SV=3	2	2	3	2.33333
Q9R0P6	SC11A_MOUSE	>sp|Q9R0P6|SC11A_MOUSE Signal peptidase complex catalytic subunit SEC11A OS=Mus musculus GN=Sec11a PE=2 SV=1	3	2	2	2.33333
Q9ERI6	RDH14_MOUSE	>sp|Q9ERI6|RDH14_MOUSE Retinol dehydrogenase 14 OS=Mus musculus GN=Rdh14 PE=1 SV=1	2	2	3	2.33333
Q9D8W7	OCAD2_MOUSE	>sp|Q9D8W7|OCAD2_MOUSE OCIA domain-containing protein 2 OS=Mus musculus GN=Ociad2 PE=2 SV=1	2	2	3	2.33333
Q9D2C7	BI1_MOUSE	>sp|Q9D2C7|BI1_MOUSE Bax inhibitor 1 OS=Mus musculus GN=Tmbim6 PE=2 SV=1	3	2	2	2.33333
Q9CZP5	BCS1_MOUSE	>sp|Q9CZP5|BCS1_MOUSE Mitochondrial chaperone BCS1 OS=Mus musculus GN=Bcs1l PE=1 SV=1	2	2	3	2.33333
Q9CXT8	MPPB_MOUSE	>sp|Q9CXT8|MPPB_MOUSE Mitochondrial-processing peptidase subunit beta OS=Mus musculus GN=Pmpcb PE=2 SV=1	2	2	3	2.33333
Q9CPU0	LGUL_MOUSE	>sp|Q9CPU0|LGUL_MOUSE Lactoylglutathione lyase OS=Mus musculus GN=Glo1 PE=1 SV=3	3	2	2	2.33333
Q925N0	SFXN5_MOUSE	>sp|Q925N0|SFXN5_MOUSE Sideroflexin-5 OS=Mus musculus GN=Sfxn5 PE=1 SV=2	3	2	2	2.33333
Q91V01	MBOA5_MOUSE	>sp|Q91V01|MBOA5_MOUSE Lysophospholipid acyltransferase 5 OS=Mus musculus GN=Lpcat3 PE=1 SV=1	3	2	2	2.33333
Q8C3X8	LMF2_MOUSE	>sp|Q8C3X8|LMF2_MOUSE Lipase maturation factor 2 OS=Mus musculus GN=Lmf2 PE=2 SV=1	2	2	3	2.33333
Q8BXA5	CLP1L_MOUSE	>sp|Q8BXA5|CLP1L_MOUSE Cleft lip and palate transmembrane protein 1-like protein OS=Mus musculus GN=Clptm1l PE=2 SV=1	3	2	2	2.33333
Q8BVI4	DHPR_MOUSE	>sp|Q8BVI4|DHPR_MOUSE Dihydropteridine reductase OS=Mus musculus GN=Qdpr PE=1 SV=2	2	2	3	2.33333
Q6ZWZ6	Q6ZWZ6_MOUSE	>tr|Q6ZWZ6|Q6ZWZ6_MOUSE 40S ribosomal protein S12 OS=Mus musculus GN=Rps12 PE=2 SV=1	3	2	2	2.33333
Q6TEK5	VKORL_MOUSE	>sp|Q6TEK5|VKORL_MOUSE Vitamin K epoxide reductase complex subunit 1-like protein 1 OS=Mus musculus GN=Vkorc1l1 PE=2 SV=1	2	3	2	2.33333
Q60605	MYL6_MOUSE	>sp|Q60605|MYL6_MOUSE Myosin light polypeptide 6 OS=Mus musculus GN=Myl6 PE=1 SV=3	2	2	3	2.33333
Q5D073	Q5D073_MOUSE	>tr|Q5D073|Q5D073_MOUSE Peroxisomal membrane protein 2 OS=Mus musculus GN=Pxmp2 PE=2 SV=1	2	2	3	2.33333
Q3UUQ7	PGAP1_MOUSE	>sp|Q3UUQ7|PGAP1_MOUSE GPI inositol-deacylase OS=Mus musculus GN=Pgap1 PE=1 SV=3	2	2	3	2.33333
Q3UDW8	HGNAT_MOUSE	>sp|Q3UDW8|HGNAT_MOUSE Heparan-alpha-glucosaminide N-acetyltransferase OS=Mus musculus GN=Hgsnat PE=1 SV=2	3	2	2	2.33333
P99027	RLA2_MOUSE	>sp|P99027|RLA2_MOUSE 60S acidic ribosomal protein P2 OS=Mus musculus GN=Rplp2 PE=1 SV=3	2	3	2	2.33333
P97429	ANXA4_MOUSE	>sp|P97429|ANXA4_MOUSE Annexin A4 OS=Mus musculus GN=Anxa4 PE=2 SV=4	3	2	2	2.33333
P70699	LYAG_MOUSE	>sp|P70699|LYAG_MOUSE Lysosomal alpha-glucosidase OS=Mus musculus GN=Gaa PE=1 SV=2	2	3	2	2.33333
P62900	RL31_MOUSE	>sp|P62900|RL31_MOUSE 60S ribosomal protein L31 OS=Mus musculus GN=Rpl31 PE=2 SV=1	2	2	3	2.33333
P56379	68MP_MOUSE	>sp|P56379|68MP_MOUSE 6.8 kDa mitochondrial proteolipid OS=Mus musculus GN=Mp68 PE=2 SV=1	2	2	3	2.33333
P47955	RLA1_MOUSE	>sp|P47955|RLA1_MOUSE 60S acidic ribosomal protein P1 OS=Mus musculus GN=Rplp1 PE=1 SV=1	3	2	2	2.33333
P47754	CAZA2_MOUSE	>sp|P47754|CAZA2_MOUSE F-actin-capping protein subunit alpha-2 OS=Mus musculus GN=Capza2 PE=1 SV=3	2	3	2	2.33333
P42208	SEPT2_MOUSE	>sp|P42208|SEPT2_MOUSE Septin-2 OS=Mus musculus GN=Sept2 PE=1 SV=2	3	2	2	2.33333
P29341	PABP1_MOUSE	>sp|P29341|PABP1_MOUSE Polyadenylate-binding protein 1 OS=Mus musculus GN=Pabpc1 PE=1 SV=2	2	3	2	2.33333
P27601	GNA13_MOUSE	>sp|P27601|GNA13_MOUSE Guanine nucleotide-binding protein subunit alpha-13 OS=Mus musculus GN=Gna13 PE=1 SV=1	2	3	2	2.33333
P17156	HSP72_MOUSE	>sp|P17156|HSP72_MOUSE Heat shock-related 70 kDa protein 2 OS=Mus musculus GN=Hspa2 PE=1 SV=2	3	2	2	2.33333
P11881	ITPR1_MOUSE	>sp|P11881|ITPR1_MOUSE Inositol 1,4,5-trisphosphate receptor type 1 OS=Mus musculus GN=Itpr1 PE=1 SV=2	2	3	2	2.33333
O89053	COR1A_MOUSE	>sp|O89053|COR1A_MOUSE Coronin-1A OS=Mus musculus GN=Coro1a PE=1 SV=5	2	3	2	2.33333
O55137	ACOT1_MOUSE	>sp|O55137|ACOT1_MOUSE Acyl-coenzyme A thioesterase 1 OS=Mus musculus GN=Acot1 PE=1 SV=1	3	2	2	2.33333
O54909	O54909_MOUSE	>tr|O54909|O54909_MOUSE Cis-retinol androgen dehydrogenase 1 OS=Mus musculus GN=Rdh16 PE=2 SV=1	2	3	2	2.33333
F6TQW2	F6TQW2_MOUSE	>tr|F6TQW2|F6TQW2_MOUSE Protein Ighg2c OS=Mus musculus GN=Ighg2c PE=4 SV=1	2	3	2	2.33333
A2A8L5	PTPRF_MOUSE	>sp|A2A8L5|PTPRF_MOUSE Receptor-type tyrosine-protein phosphatase F OS=Mus musculus GN=Ptprf PE=1 SV=1	2	3	2	2.33333
Q9R0Q9	MPU1_MOUSE	>sp|Q9R0Q9|MPU1_MOUSE Mannose-P-dolichol utilization defect 1 protein OS=Mus musculus GN=Mpdu1 PE=2 SV=1	2	2	2	2
Q9JKF7	RM39_MOUSE	>sp|Q9JKF7|RM39_MOUSE 39S ribosomal protein L39, mitochondrial OS=Mus musculus GN=Mrpl39 PE=2 SV=4	2	2	2	2
Q9JI91	ACTN2_MOUSE	>sp|Q9JI91|ACTN2_MOUSE Alpha-actinin-2 OS=Mus musculus GN=Actn2 PE=1 SV=2	2	2	2	2
Q9EP96	SO1A4_MOUSE	>sp|Q9EP96|SO1A4_MOUSE Solute carrier organic anion transporter family member 1A4 OS=Mus musculus GN=Slco1a4 PE=2 SV=1	2	2	2	2
Q9D8B6	F210B_MOUSE	>sp|Q9D8B6|F210B_MOUSE Protein FAM210B OS=Mus musculus GN=Fam210b PE=2 SV=3	2	2	2	2
Q9D6U8	F162A_MOUSE	>sp|Q9D6U8|F162A_MOUSE Protein FAM162A OS=Mus musculus GN=Fam162a PE=2 SV=1	2	2	2	2
Q9D3D9	ATPD_MOUSE	>sp|Q9D3D9|ATPD_MOUSE ATP synthase subunit delta, mitochondrial OS=Mus musculus GN=Atp5d PE=1 SV=1	2	2	2	2
Q9D1F9	Q9D1F9_MOUSE	>tr|Q9D1F9|Q9D1F9_MOUSE Protein Slc37a4 OS=Mus musculus GN=Slc37a4 PE=2 SV=1	2	2	2	2
Q9CYR0	SSBP_MOUSE	>sp|Q9CYR0|SSBP_MOUSE Single-stranded DNA-binding protein, mitochondrial OS=Mus musculus GN=Ssbp1 PE=2 SV=1	2	2	2	2
Q9CXZ1	NDUS4_MOUSE	>sp|Q9CXZ1|NDUS4_MOUSE NADH dehydrogenase [ubiquinone] iron-sulfur protein 4, mitochondrial OS=Mus musculus GN=Ndufs4 PE=1 SV=3	2	2	2	2
Q9CQZ6	NDUB3_MOUSE	>sp|Q9CQZ6|NDUB3_MOUSE NADH dehydrogenase [ubiquinone] 1 beta subcomplex subunit 3 OS=Mus musculus GN=Ndufb3 PE=1 SV=1	2	2	2	2
Q9CPP6	NDUA5_MOUSE	>sp|Q9CPP6|NDUA5_MOUSE NADH dehydrogenase [ubiquinone] 1 alpha subcomplex subunit 5 OS=Mus musculus GN=Ndufa5 PE=1 SV=3	2	2	2	2
Q99LP6	GRPE1_MOUSE	>sp|Q99LP6|GRPE1_MOUSE GrpE protein homolog 1, mitochondrial OS=Mus musculus GN=Grpel1 PE=1 SV=1	2	2	2	2
Q91XD4	FTCD_MOUSE	>sp|Q91XD4|FTCD_MOUSE Formimidoyltransferase-cyclodeaminase OS=Mus musculus GN=Ftcd PE=1 SV=1	2	2	2	2
Q91WP6	SPA3N_MOUSE	>sp|Q91WP6|SPA3N_MOUSE Serine protease inhibitor A3N OS=Mus musculus GN=Serpina3n PE=1 SV=1	2	2	2	2
Q8R128	Q8R128_MOUSE	>tr|Q8R128|Q8R128_MOUSE Alanine-glyoxylate aminotransferase OS=Mus musculus GN=Agxt PE=2 SV=1	2	2	2	2
Q8QZR5	ALAT1_MOUSE	>sp|Q8QZR5|ALAT1_MOUSE Alanine aminotransferase 1 OS=Mus musculus GN=Gpt PE=2 SV=3	2	2	2	2
Q8K5B2	MCFD2_MOUSE	>sp|Q8K5B2|MCFD2_MOUSE Multiple coagulation factor deficiency protein 2 homolog OS=Mus musculus GN=Mcfd2 PE=2 SV=1	2	2	2	2
Q8K2C7	OS9_MOUSE	>sp|Q8K2C7|OS9_MOUSE Protein OS-9 OS=Mus musculus GN=Os9 PE=1 SV=2	2	2	2	2
Q8BYL4	SYYM_MOUSE	>sp|Q8BYL4|SYYM_MOUSE Tyrosine--tRNA ligase, mitochondrial OS=Mus musculus GN=Yars2 PE=2 SV=2	2	2	2	2
Q8BXB6	SO2B1_MOUSE	>sp|Q8BXB6|SO2B1_MOUSE Solute carrier organic anion transporter family member 2B1 OS=Mus musculus GN=Slco2b1 PE=1 SV=1	2	2	2	2
Q8BGS7	CEPT1_MOUSE	>sp|Q8BGS7|CEPT1_MOUSE Choline/ethanolaminephosphotransferase 1 OS=Mus musculus GN=Cept1 PE=2 SV=1	2	2	2	2
Q80Y14	GLRX5_MOUSE	>sp|Q80Y14|GLRX5_MOUSE Glutaredoxin-related protein 5, mitochondrial OS=Mus musculus GN=Glrx5 PE=2 SV=2	2	2	2	2
Q75N73	S39AE_MOUSE	>sp|Q75N73|S39AE_MOUSE Zinc transporter ZIP14 OS=Mus musculus GN=Slc39a14 PE=1 SV=1	2	2	2	2
Q66GT5	PTPM1_MOUSE	>sp|Q66GT5|PTPM1_MOUSE Phosphatidylglycerophosphatase and protein-tyrosine phosphatase 1 OS=Mus musculus GN=Ptpmt1 PE=1 SV=1	2	2	2	2
Q64481	CP3AG_MOUSE	>sp|Q64481|CP3AG_MOUSE Cytochrome P450 3A16 OS=Mus musculus GN=Cyp3a16 PE=2 SV=2	2	2	2	2
Q3UIU2	NDUB6_MOUSE	>sp|Q3UIU2|NDUB6_MOUSE NADH dehydrogenase [ubiquinone] 1 beta subcomplex subunit 6 OS=Mus musculus GN=Ndufb6 PE=2 SV=3	2	2	2	2
Q3TML0	Q3TML0_MOUSE	>tr|Q3TML0|Q3TML0_MOUSE Protein disulfide-isomerase A6 OS=Mus musculus GN=Pdia6 PE=2 SV=1	2	2	2	2
P97858	S35B1_MOUSE	>sp|P97858|S35B1_MOUSE Solute carrier family 35 member B1 OS=Mus musculus GN=Slc35b1 PE=2 SV=1	2	2	2	2
P55258	RAB8A_MOUSE	>sp|P55258|RAB8A_MOUSE Ras-related protein Rab-8A OS=Mus musculus GN=Rab8a PE=1 SV=2	2	2	2	2
P52840	ST1A1_MOUSE	>sp|P52840|ST1A1_MOUSE Sulfotransferase 1A1 OS=Mus musculus GN=Sult1a1 PE=2 SV=1	2	2	2	2
P26149	3BHS2_MOUSE	>sp|P26149|3BHS2_MOUSE 3 beta-hydroxysteroid dehydrogenase/Delta 5-->4-isomerase type 2 OS=Mus musculus GN=Hsd3b2 PE=2 SV=4	2	2	2	2
P24668	MPRD_MOUSE	>sp|P24668|MPRD_MOUSE Cation-dependent mannose-6-phosphate receptor OS=Mus musculus GN=M6pr PE=1 SV=1	2	2	2	2
P20060	HEXB_MOUSE	>sp|P20060|HEXB_MOUSE Beta-hexosaminidase subunit beta OS=Mus musculus GN=Hexb PE=2 SV=2	2	2	2	2
P03921	NU5M_MOUSE	>sp|P03921|NU5M_MOUSE NADH-ubiquinone oxidoreductase chain 5 OS=Mus musculus GN=Mtnd5 PE=2 SV=2	2	2	2	2
O88329	MYO1A_MOUSE	>sp|O88329|MYO1A_MOUSE Unconventional myosin-Ia OS=Mus musculus GN=Myo1a PE=2 SV=2	2	2	2	2
E9QKK8	E9QKK8_MOUSE	>tr|E9QKK8|E9QKK8_MOUSE Probable phospholipid-transporting ATPase 11C OS=Mus musculus GN=Atp11c PE=4 SV=1	2	2	2	2
D3Z5G7	D3Z5G7_MOUSE	>tr|D3Z5G7|D3Z5G7_MOUSE Protein Ces1b OS=Mus musculus GN=Ces1b PE=4 SV=1	2	2	2	2
B2RX12	MRP3_MOUSE	>sp|B2RX12|MRP3_MOUSE Canalicular multispecific organic anion transporter 2 OS=Mus musculus GN=Abcc3 PE=1 SV=1	2	2	2	2

## Sheet: B - CAV1-IP
FASTA	PROTEIN	ROW LABELS	PEPTIDES
Q8C196	CPSM_MOUSE	CPSM_MOUSE Carbamoyl-phosphate synthase [ammonia], mitochondrial OS=Mus musculus GN=Cps1 PE=1 SV=2	8
P01872	IGHM_MOUSE	IGHM_MOUSE Ig mu chain C region secreted form OS=Mus musculus GN=Igh-6 PE=1 SV=2	6
E9Q557	DESP_MOUSE	DESP_MOUSE Desmoplakin OS=Mus musculus GN=Dsp PE=3 SV=1	5
P01837	IGKC_MOUSE	IGKC_MOUSE Ig kappa chain C region OS=Mus musculus PE=1 SV=1	5
P11276	FINC_MOUSE	FINC_MOUSE Fibronectin OS=Mus musculus GN=Fn1 PE=1 SV=4	5
P20029	GRP78_MOUSE	GRP78_MOUSE 78 kDa glucose-regulated protein OS=Mus musculus GN=Hspa5 PE=1 SV=3	5
P07724	ALBU_MOUSE	ALBU_MOUSE Serum albumin OS=Mus musculus GN=Alb PE=1 SV=3	4
P08113	ENPL_MOUSE	ENPL_MOUSE Endoplasmin OS=Mus musculus GN=Hsp90b1 PE=1 SV=2	4
P09103	PDIA1_MOUSE	PDIA1_MOUSE Protein disulfide-isomerase OS=Mus musculus GN=P4hb PE=1 SV=2	4
P51660	DHB4_MOUSE	DHB4_MOUSE Peroxisomal multifunctional enzyme type 2 OS=Mus musculus GN=Hsd17b4 PE=1 SV=3	4
P54869	HMCS2_MOUSE	HMCS2_MOUSE Hydroxymethylglutaryl-CoA synthase, mitochondrial OS=Mus musculus GN=Hmgcs2 PE=1 SV=2	4
P01867	IGG2B_MOUSE	IGG2B_MOUSE Ig gamma-2B chain C region OS=Mus musculus GN=Igh-3 PE=1 SV=3	3
P24270	CATA_MOUSE	CATA_MOUSE Catalase OS=Mus musculus GN=Cat PE=1 SV=4	3
P11087	CO1A1_MOUSE	CO1A1_MOUSE Collagen alpha-1(I) chain OS=Mus musculus GN=Col1a1 PE=1 SV=4	3
P56480	ATPB_MOUSE	ATPB_MOUSE ATP synthase subunit beta, mitochondrial OS=Mus musculus GN=Atp5b PE=1 SV=2	3
P62737	ACTA_MOUSE	ACTA_MOUSE Actin, aortic smooth muscle OS=Mus musculus GN=Acta2 PE=1 SV=1	3
P01787	HVM18_MOUSE	HVM18_MOUSE Ig heavy chain V regions TEPC 15/S107/HPCM1/HPCM2/HPCM3 OS=Mus musculus PE=1 SV=1	2
P07356	ANXA2_MOUSE	ANXA2_MOUSE Annexin A2 OS=Mus musculus GN=Anxa2 PE=1 SV=2	2
P25688	URIC_MOUSE	URIC_MOUSE Uricase OS=Mus musculus GN=Uox PE=1 SV=2	2
P28798	GRN_MOUSE	GRN_MOUSE Granulins OS=Mus musculus GN=Grn PE=1 SV=2	2
B5X0G2	MUP17_MOUSE	MUP17_MOUSE Major urinary protein 17 OS=Mus musculus GN=Mup17 PE=2 SV=2	2
P67984	RL22_MOUSE	RL22_MOUSE 60S ribosomal protein L22 OS=Mus musculus GN=Rpl22 PE=2 SV=2	2
Q01149	CO1A2_MOUSE	CO1A2_MOUSE Collagen alpha-2(I) chain OS=Mus musculus GN=Col1a2 PE=2 SV=2	2
Q8C170	MYO9A_MOUSE	MYO9A_MOUSE Unconventional myosin-IXa OS=Mus musculus GN=Myo9a PE=1 SV=2	2
Q9QWK4	CD5L_MOUSE	CD5L_MOUSE CD5 antigen-like OS=Mus musculus GN=Cd5l PE=1 SV=3	2
Q9WTS6	TEN3_MOUSE	TEN3_MOUSE Teneurin-3 OS=Mus musculus GN=Tenm3 PE=1 SV=1	2
Q02257	PLAK_MOUSE	PLAK_MOUSE Junction plakoglobin OS=Mus musculus GN=Jup PE=1 SV=3	2
Q8BWT1	THIM_MOUSE	THIM_MOUSE 3-ketoacyl-CoA thiolase, mitochondrial OS=Mus musculus GN=Acaa2 PE=1 SV=3	2
Q8VCT4	CES1D_MOUSE	CES1D_MOUSE Carboxylesterase 1D OS=Mus musculus GN=Ces1d PE=1 SV=1	2
Q8VDD5	MYH9_MOUSE	MYH9_MOUSE Myosin-9 OS=Mus musculus GN=Myh9 PE=1 SV=4	2
A2ARZ3	FSIP2_MOUSE	FSIP2_MOUSE Fibrous sheath-interacting protein 2 OS=Mus musculus GN=Fsip2 PE=1 SV=3	1
B2RWS6	EP300_MOUSE	EP300_MOUSE Histone acetyltransferase p300 OS=Mus musculus GN=Ep300 PE=1 SV=1	1
D3Z6S9	F194A_MOUSE	F194A_MOUSE Protein FAM194A OS=Mus musculus GN=Fam194a PE=3 SV=1	1
O08648	M3K4_MOUSE	M3K4_MOUSE Mitogen-activated protein kinase kinase kinase 4 OS=Mus musculus GN=Map3k4 PE=1 SV=2	1
O08785	CLOCK_MOUSE	CLOCK_MOUSE Circadian locomoter output cycles protein kaput OS=Mus musculus GN=Clock PE=1 SV=1	1
O35490	BHMT1_MOUSE	BHMT1_MOUSE Betaine--homocysteine S-methyltransferase 1 OS=Mus musculus GN=Bhmt PE=2 SV=1	1
O35681	SYT3_MOUSE	SYT3_MOUSE Synaptotagmin-3 OS=Mus musculus GN=Syt3 PE=1 SV=2	1
O35685	NUDC_MOUSE	NUDC_MOUSE Nuclear migration protein nudC OS=Mus musculus GN=Nudc PE=1 SV=1	1
O89090	SP1_MOUSE	SP1_MOUSE Transcription factor Sp1 OS=Mus musculus GN=Sp1 PE=1 SV=2	1
P01027	CO3_MOUSE	CO3_MOUSE Complement C3 OS=Mus musculus GN=C3 PE=1 SV=3	1
P01633	KV5A1_MOUSE	KV5A1_MOUSE Ig kappa chain V19-17 OS=Mus musculus GN=Igk-V19-17 PE=1 SV=1	1
P01636	KV5A4_MOUSE	KV5A4_MOUSE Ig kappa chain V-V region MOPC 149 OS=Mus musculus PE=1 SV=1	1
P01648	KV5AF_MOUSE	KV5AF_MOUSE Ig kappa chain V-V region HP 91A3 OS=Mus musculus PE=1 SV=1	1
P01680	KV4A1_MOUSE	KV4A1_MOUSE Ig kappa chain V-IV region S107B OS=Mus musculus PE=4 SV=1	1
P01819	HVM43_MOUSE	HVM43_MOUSE Ig heavy chain V region MOPC 141 OS=Mus musculus PE=4 SV=1	1
P03987	IGHG3_MOUSE	IGHG3_MOUSE Ig gamma-3 chain C region OS=Mus musculus PE=1 SV=2	1
P10649	GSTM1_MOUSE	GSTM1_MOUSE Glutathione S-transferase Mu 1 OS=Mus musculus GN=Gstm1 PE=1 SV=2	1
P11531	DMD_MOUSE	DMD_MOUSE Dystrophin OS=Mus musculus GN=Dmd PE=1 SV=3	1
P14211	CALR_MOUSE	CALR_MOUSE Calreticulin OS=Mus musculus GN=Calr PE=1 SV=1	1
Q03265	ATPA_MOUSE	ATPA_MOUSE ATP synthase subunit alpha, mitochondrial OS=Mus musculus GN=Atp5a1 PE=1 SV=1	1
P16015	CAH3_MOUSE	CAH3_MOUSE Carbonic anhydrase 3 OS=Mus musculus GN=Ca3 PE=1 SV=3	1
P16858	G3P_MOUSE	G3P_MOUSE Glyceraldehyde-3-phosphate dehydrogenase OS=Mus musculus GN=Gapdh PE=1 SV=2	1
P17717	UDB17_MOUSE	UDB17_MOUSE UDP-glucuronosyltransferase 2B17 OS=Mus musculus GN=Ugt2b17 PE=2 SV=1	1
P19157	GSTP1_MOUSE	GSTP1_MOUSE Glutathione S-transferase P 1 OS=Mus musculus GN=Gstp1 PE=1 SV=2	1
P23463	HXD8_MOUSE	HXD8_MOUSE Homeobox protein Hox-D8 OS=Mus musculus GN=Hoxd8 PE=2 SV=4	1
P27659	RL3_MOUSE	RL3_MOUSE 60S ribosomal protein L3 OS=Mus musculus GN=Rpl3 PE=2 SV=3	1
P35492	HUTH_MOUSE	HUTH_MOUSE Histidine ammonia-lyase OS=Mus musculus GN=Hal PE=1 SV=1	1
P38647	GRP75_MOUSE	GRP75_MOUSE Stress-70 protein, mitochondrial OS=Mus musculus GN=Hspa9 PE=1 SV=3	1
P41105	RL28_MOUSE	RL28_MOUSE 60S ribosomal protein L28 OS=Mus musculus GN=Rpl28 PE=1 SV=2	1
P41317	MBL2_MOUSE	MBL2_MOUSE Mannose-binding protein C OS=Mus musculus GN=Mbl2 PE=2 SV=2	1
P47239	PAX7_MOUSE	PAX7_MOUSE Paired box protein Pax-7 OS=Mus musculus GN=Pax7 PE=2 SV=2	1
P49817	CAV1_MOUSE	CAV1_MOUSE Caveolin-1 OS=Mus musculus GN=Cav1 PE=1 SV=1	1
P50427	STS_MOUSE	STS_MOUSE Steryl-sulfatase OS=Mus musculus GN=Sts PE=2 SV=1	1
P51863	VA0D1_MOUSE	VA0D1_MOUSE V-type proton ATPase subunit d 1 OS=Mus musculus GN=Atp6v0d1 PE=1 SV=2	1
P52760	UK114_MOUSE	UK114_MOUSE Ribonuclease UK114 OS=Mus musculus GN=Hrsp12 PE=1 SV=3	1
P56654	CP237_MOUSE	CP237_MOUSE Cytochrome P450 2C37 OS=Mus musculus GN=Cyp2c37 PE=2 SV=2	1
P61255	RL26_MOUSE	RL26_MOUSE 60S ribosomal protein L26 OS=Mus musculus GN=Rpl26 PE=2 SV=1	1
P62830	RL23_MOUSE	RL23_MOUSE 60S ribosomal protein L23 OS=Mus musculus GN=Rpl23 PE=1 SV=1	1
P67778	PHB_MOUSE	PHB_MOUSE Prohibitin OS=Mus musculus GN=Phb PE=1 SV=1	1
Q05421	CP2E1_MOUSE	CP2E1_MOUSE Cytochrome P450 2E1 OS=Mus musculus GN=Cyp2e1 PE=1 SV=1	1
Q05920	PYC_MOUSE	PYC_MOUSE Pyruvate carboxylase, mitochondrial OS=Mus musculus GN=Pc PE=1 SV=1	1
Q05D44	IF2P_MOUSE	IF2P_MOUSE Eukaryotic translation initiation factor 5B OS=Mus musculus GN=Eif5b PE=1 SV=2	1
Q3KNY0	IGFN1_MOUSE	IGFN1_MOUSE Immunoglobulin-like and fibronectin type III domain-containing protein 1 OS=Mus musculus GN=Igfn1 PE=1 SV=3	1
Q3U269	TSTD2_MOUSE	TSTD2_MOUSE Thiosulfate sulfurtransferase/rhodanese-like domain-containing protein 2 OS=Mus musculus GN=Tstd2 PE=2 SV=3	1
Q3UY96	K1751_MOUSE	K1751_MOUSE Uncharacterized protein KIAA1751 homolog OS=Mus musculus PE=2 SV=2	1
Q3UZ57	AXDN1_MOUSE	AXDN1_MOUSE Axonemal dynein light chain domain-containing protein 1 OS=Mus musculus GN=Axdnd1 PE=1 SV=1	1
Q3V3R1	C1TM_MOUSE	C1TM_MOUSE Monofunctional C1-tetrahydrofolate synthase, mitochondrial OS=Mus musculus GN=Mthfd1l PE=1 SV=2	1
Q497V5	SRBD1_MOUSE	SRBD1_MOUSE S1 RNA-binding domain-containing protein 1 OS=Mus musculus GN=Srbd1 PE=1 SV=2	1
Q52KR3	PRUN2_MOUSE	PRUN2_MOUSE Protein prune homolog 2 OS=Mus musculus GN=Prune2 PE=2 SV=2	1
Q61089	FZD6_MOUSE	FZD6_MOUSE Frizzled-6 OS=Mus musculus GN=Fzd6 PE=2 SV=1	1
Q61146	OCLN_MOUSE	OCLN_MOUSE Occludin OS=Mus musculus GN=Ocln PE=1 SV=1	1
Q64442	DHSO_MOUSE	DHSO_MOUSE Sorbitol dehydrogenase OS=Mus musculus GN=Sord PE=1 SV=3	1
Q64458	CP2CT_MOUSE	CP2CT_MOUSE Cytochrome P450 2C29 OS=Mus musculus GN=Cyp2c29 PE=1 SV=2	1
Q69Z28	ATS16_MOUSE	ATS16_MOUSE A disintegrin and metalloproteinase with thrombospondin motifs 16 OS=Mus musculus GN=Adamts16 PE=2 SV=2	1
Q6EJB6	UT14B_MOUSE	UT14B_MOUSE U3 small nucleolar RNA-associated protein 14 homolog B OS=Mus musculus GN=Utp14b PE=1 SV=2	1
Q6GQT1	A2MP_MOUSE	A2MP_MOUSE Alpha-2-macroglobulin-P OS=Mus musculus GN=A2mp PE=2 SV=2	1
Q6PAL7	AHDC1_MOUSE	AHDC1_MOUSE AT-hook DNA-binding motif-containing protein 1 OS=Mus musculus GN=Ahdc1 PE=1 SV=1	1
Q6ZWY9	H2B1C_MOUSE	H2B1C_MOUSE Histone H2B type 1-C/E/G OS=Mus musculus GN=Hist1h2bc PE=1 SV=3	1
Q70E20	SNED1_MOUSE	SNED1_MOUSE Sushi, nidogen and EGF-like domain-containing protein 1 OS=Mus musculus GN=Sned1 PE=2 SV=2	1
Q80Y75	DJB13_MOUSE	DJB13_MOUSE DnaJ homolog subfamily B member 13 OS=Mus musculus GN=Dnajb13 PE=2 SV=1	1
Q80ZK9	WDTC1_MOUSE	WDTC1_MOUSE WD and tetratricopeptide repeats protein 1 OS=Mus musculus GN=Wdtc1 PE=1 SV=1	1
Q8BHZ4	ZN592_MOUSE	ZN592_MOUSE Zinc finger protein 592 OS=Mus musculus GN=Znf592 PE=1 SV=3	1
Q8BIK4	DOCK9_MOUSE	DOCK9_MOUSE Dedicator of cytokinesis protein 9 OS=Mus musculus GN=Dock9 PE=1 SV=2	1
Q8BLF2	CDKL3_MOUSE	CDKL3_MOUSE Cyclin-dependent kinase-like 3 OS=Mus musculus GN=Cdkl3 PE=2 SV=2	1
Q8BV79	TRNK1_MOUSE	TRNK1_MOUSE TPR and ankyrin repeat-containing protein 1 OS=Mus musculus GN=Trank1 PE=2 SV=3	1
Q8BVF4	CCD30_MOUSE	CCD30_MOUSE Coiled-coil domain-containing protein 30 OS=Mus musculus GN=Ccdc30 PE=2 SV=1	1
Q8C3W1	CA198_MOUSE	CA198_MOUSE Uncharacterized protein C1orf198 homolog OS=Mus musculus PE=1 SV=1	1
Q8C8R3	ANK2_MOUSE	ANK2_MOUSE Ankyrin-2 OS=Mus musculus GN=Ank2 PE=1 SV=2	1
Q8CHR6	DPYD_MOUSE	DPYD_MOUSE Dihydropyrimidine dehydrogenase [NADP(+)] OS=Mus musculus GN=Dpyd PE=2 SV=1	1
Q921H8	THIKA_MOUSE	THIKA_MOUSE 3-ketoacyl-CoA thiolase A, peroxisomal OS=Mus musculus GN=Acaa1a PE=2 SV=1	1
Q921I1	TRFE_MOUSE	TRFE_MOUSE Serotransferrin OS=Mus musculus GN=Tf PE=1 SV=1	1
Q99LC5	ETFA_MOUSE	ETFA_MOUSE Electron transfer flavoprotein subunit alpha, mitochondrial OS=Mus musculus GN=Etfa PE=1 SV=2	1
Q8K3I9	GLCI1_MOUSE	GLCI1_MOUSE Glucocorticoid-induced transcript 1 protein OS=Mus musculus GN=Glcci1 PE=1 SV=1	1
Q8VCA6	T161A_MOUSE	T161A_MOUSE Transmembrane protein 161A OS=Mus musculus GN=Tmem161a PE=2 SV=1	1
Q8VCM7	FIBG_MOUSE	FIBG_MOUSE Fibrinogen gamma chain OS=Mus musculus GN=Fgg PE=2 SV=1	1
Q8VDN2	AT1A1_MOUSE	AT1A1_MOUSE Sodium/potassium-transporting ATPase subunit alpha-1 OS=Mus musculus GN=Atp1a1 PE=1 SV=1	1
Q8VHY0	CSPG4_MOUSE	CSPG4_MOUSE Chondroitin sulfate proteoglycan 4 OS=Mus musculus GN=Cspg4 PE=1 SV=3	1
Q91WN4	KMO_MOUSE	KMO_MOUSE Kynurenine 3-monooxygenase OS=Mus musculus GN=Kmo PE=1 SV=1	1
Q91X83	METK1_MOUSE	METK1_MOUSE S-adenosylmethionine synthase isoform type-1 OS=Mus musculus GN=Mat1a PE=2 SV=1	1
Q91XD4	FTCD_MOUSE	FTCD_MOUSE Formimidoyltransferase-cyclodeaminase OS=Mus musculus GN=Ftcd PE=1 SV=1	1
Q91Y97	ALDOB_MOUSE	ALDOB_MOUSE Fructose-bisphosphate aldolase B OS=Mus musculus GN=Aldob PE=1 SV=3	1
Q91ZP9	NECA2_MOUSE	NECA2_MOUSE N-terminal EF-hand calcium-binding protein 2 OS=Mus musculus GN=Necab2 PE=1 SV=1	1
Q921X9	PDIA5_MOUSE	PDIA5_MOUSE Protein disulfide-isomerase A5 OS=Mus musculus GN=Pdia5 PE=2 SV=1	1
Q922Q8	LRC59_MOUSE	LRC59_MOUSE Leucine-rich repeat-containing protein 59 OS=Mus musculus GN=Lrrc59 PE=2 SV=1	1
Q99KV1	DJB11_MOUSE	DJB11_MOUSE DnaJ homolog subfamily B member 11 OS=Mus musculus GN=Dnajb11 PE=1 SV=1	1
Q9R0H0	ACOX1_MOUSE	ACOX1_MOUSE Peroxisomal acyl-coenzyme A oxidase 1 OS=Mus musculus GN=Acox1 PE=1 SV=5	1
Q99MJ9	DDX50_MOUSE	DDX50_MOUSE ATP-dependent RNA helicase DDX50 OS=Mus musculus GN=Ddx50 PE=2 SV=1	1
Q99MR3	S12A9_MOUSE	S12A9_MOUSE Solute carrier family 12 member 9 OS=Mus musculus GN=Slc12a9 PE=1 SV=2	1
Q9CSV6	SFT2C_MOUSE	SFT2C_MOUSE Vesicle transport protein SFT2C OS=Mus musculus GN=Sft2d3 PE=2 SV=2	1
Q9CWN7	CB029_MOUSE	CB029_MOUSE UPF0760 protein C2orf29 homolog OS=Mus musculus GN=D1Bwg0212e PE=2 SV=1	1
Q9DB77	QCR2_MOUSE	QCR2_MOUSE Cytochrome b-c1 complex subunit 2, mitochondrial OS=Mus musculus GN=Uqcrc2 PE=1 SV=1	1
Q9DBG6	RPN2_MOUSE	RPN2_MOUSE Dolichyl-diphosphooligosaccharide--protein glycosyltransferase subunit 2 OS=Mus musculus GN=Rpn2 PE=2 SV=1	1
Q9DBN5	LONP2_MOUSE	LONP2_MOUSE Lon protease homolog 2, peroxisomal OS=Mus musculus GN=Lonp2 PE=2 SV=1	1
Q9DCM2	GSTK1_MOUSE	GSTK1_MOUSE Glutathione S-transferase kappa 1 OS=Mus musculus GN=Gstk1 PE=1 SV=3	1
Q9DD20	MET7B_MOUSE	MET7B_MOUSE Methyltransferase-like protein 7B OS=Mus musculus GN=Mettl7b PE=2 SV=2	1
Q9EPC5	RET7_MOUSE	RET7_MOUSE Retinoid-binding protein 7 OS=Mus musculus GN=Rbp7 PE=2 SV=1	1
Q9ERA6	TFP11_MOUSE	TFP11_MOUSE Tuftelin-interacting protein 11 OS=Mus musculus GN=Tfip11 PE=1 SV=1	1
Q9JLC8	SACS_MOUSE	SACS_MOUSE Sacsin OS=Mus musculus GN=Sacs PE=1 SV=2	1
Q9QUS6	TRIM1_MOUSE	TRIM1_MOUSE Probable E3 ubiquitin-protein ligase MID2 OS=Mus musculus GN=Mid2 PE=2 SV=2	1
Q9QXD6	F16P1_MOUSE	F16P1_MOUSE Fructose-1,6-bisphosphatase 1 OS=Mus musculus GN=Fbp1 PE=2 SV=3	1
Q9QXK7	CPSF3_MOUSE	CPSF3_MOUSE Cleavage and polyadenylation specificity factor subunit 3 OS=Mus musculus GN=Cpsf3 PE=1 SV=2	1
Q9QXS1	PLEC_MOUSE	PLEC_MOUSE Plectin OS=Mus musculus GN=Plec PE=1 SV=2	1
Q9QXW9	LAT2_MOUSE	LAT2_MOUSE Large neutral amino acids transporter small subunit 2 OS=Mus musculus GN=Slc7a8 PE=1 SV=1	1
Q9WUI0	MIXL1_MOUSE	MIXL1_MOUSE Homeobox protein MIXL1 OS=Mus musculus GN=Mixl1 PE=1 SV=1	1
Q9Z0K8	VNN1_MOUSE	VNN1_MOUSE Pantetheinase OS=Mus musculus GN=Vnn1 PE=1 SV=3	1
Q9Z0U1	ZO2_MOUSE	ZO2_MOUSE Tight junction protein ZO-2 OS=Mus musculus GN=Tjp2 PE=1 SV=2	1
A2ALC6	A2ALC6_MOUSE	A2ALC6_MOUSE MCG8129 OS=Mus musculus GN=Gm4985 PE=4 SV=1	1
B1AR51	B1AR51_MOUSE	B1AR51_MOUSE Dynein, axonemal, heavy chain 9 OS=Mus musculus GN=Dnahc9 PE=4 SV=1	1
E0CZ42	E0CZ42_MOUSE	E0CZ42_MOUSE Protein Fer1l6 OS=Mus musculus GN=Fer1l6 PE=4 SV=1	1
E9PYR1	E9PYR1_MOUSE	E9PYR1_MOUSE Protein Fbxl18 OS=Mus musculus GN=Fbxl18 PE=4 SV=1	1
G3X9G9	G3X9G9_MOUSE	G3X9G9_MOUSE MCG123521, isoform CRA_a OS=Mus musculus GN=Mettl7a3 PE=4 SV=1	1
J3QM58	J3QM58_MOUSE	J3QM58_MOUSE Uncharacterized protein OS=Mus musculus PE=4 SV=1	1
Q5SZ99	Q5SZ99_MOUSE	Q5SZ99_MOUSE Protein Trim38 OS=Mus musculus GN=Trim38 PE=4 SV=1	1
Q8CI47	Q8CI47_MOUSE	Q8CI47_MOUSE Arf-GAP with coiled-coil, ANK repeat and PH domain-containing protein 1 OS=Mus musculus GN=Acap1 PE=2 SV=1	1
Q8K3B4	Q8K3B4_MOUSE	Q8K3B4_MOUSE Protein Zfp946 OS=Mus musculus GN=Zfp946 PE=2 SV=1	1
Q91UZ8	Q91UZ8_MOUSE	Q91UZ8_MOUSE MCG141285 OS=Mus musculus GN=Pcdhb11 PE=2 SV=1	1
Q9JLI2	Q9JLI2_MOUSE	Q9JLI2_MOUSE Collagen type V alpha 3 chain OS=Mus musculus GN=Col5a3 PE=2 SV=1	1

## Sheet: C - GO, COMPONENT
DESCRIPTION	P-value	Log
intracellular membrane-bounded organelle	9.91e-09	8.00393
smooth endoplasmic reticulum	4.6e-07	6.33724
mitochondrion	5.09e-07	6.29328
mitochondrial inner membrane	4.95e-06	5.30539
intracellular organelle	5.81e-06	5.23582
mitochondrial membrane	6.58e-06	5.18177
mitochondrial part	7.58e-06	5.12033
organelle inner membrane	7.58e-06	5.12033
myelin sheath	2.56e-05	4.59176
peroxisome	5.17e-05	4.28651
microbody	6.16e-05	4.21042
membrane-bounded organelle	7.32e-05	4.13549
organelle lumen	7.37e-05	4.13253
intracellular organelle lumen	7.38e-05	4.13194
intracellular part	0.000247	3.6073
organelle	0.000257	3.59007
endoplasmic reticulum lumen	0.000268	3.57187
organelle membrane	0.000649	3.18776
membrane-enclosed lumen	0.000671	3.17328

## Sheet: D - GO, FUNCTION
DESCRIPTION	P-value	Log
cofactor binding	2.3e-11	10.6383
catalytic activity	2.33e-11	10.6326
oxidoreductase activity	9.43e-11	10.0255
coenzyme binding	8.83e-10	9.05404
ion binding	1.31e-08	7.88273
anion binding	3.63e-08	7.44009
small molecule binding	8.46e-08	7.07263
flavin adenine dinucleotide binding	9.69e-08	7.01368
organic cyclic compound binding	3.08e-07	6.51145
heterocyclic compound binding	7.76e-07	6.11014
nucleoside phosphate binding	1.38e-06	5.86012
nucleotide binding	1.38e-06	5.86012
oxidoreductase activity, acting on the CH-NH group of donors	4.95e-06	5.30539
binding	1.03e-05	4.98716
adenyl ribonucleotide binding	2.37e-05	4.62525
adenyl nucleotide binding	3.32e-05	4.47886
ATP binding	6.56e-05	4.1831
fatty acid ligase activity	8.33e-05	4.07935
iron ion binding	8.67e-05	4.06198
monooxygenase activity	8.89e-05	4.0511
oxidoreductase activity, acting on the aldehyde or oxo group of donors	9.96e-05	4.00174
tetrapyrrole binding	0.000104	3.98297
organic acid binding	0.000133	3.87615
carboxylic acid binding	0.000133	3.87615
heme binding	0.000155	3.80967
monocarboxylic acid binding	0.000189	3.72354
long-chain fatty acid-CoA ligase activity	0.000236	3.62709
ligase activity	0.000237	3.62525
oxidoreductase activity, acting on paired donors, with incorporation or reduction of molecular oxygen	0.000237	3.62525
hormone binding	0.000265	3.57675
receptor binding	0.000301	3.52143
glucuronosyltransferase activity	0.000351	3.45469
long-chain-enoyl-CoA hydratase activity	0.000407	3.39041
acetyl-CoA C-acyltransferase activity	0.000603	3.21968
oxidoreductase activity, acting on the CH-NH group of donors, flavin as acceptor	0.000654	3.18442
3-hydroxyacyl-CoA dehydrogenase activity	0.000734	3.1343
acyl-CoA dehydrogenase activity	0.000737	3.13253
NAD binding	0.000749	3.12552
acyl-CoA oxidase activity	0.000854	3.06854
carbamoyl-phosphate synthase (ammonia) activity	0.000978	3.00966
carbamoyl-phosphate synthase (glutamine-hydrolyzing) activity	0.000978	3.00966

## Sheet: E - GO, PROCESS
DESCRIPTION	P-value	Log
organic acid metabolic process	5.31e-15	14.2749
oxoacid metabolic process	6.77e-15	14.1694
carboxylic acid metabolic process	1.09e-14	13.9626
monocarboxylic acid metabolic process	8.12e-13	12.0904
small molecule metabolic process	1.76e-10	9.75449
lipid oxidation	2.75e-10	9.56067
fatty acid oxidation	2.75e-10	9.56067
oxidation-reduction process	3.43e-10	9.46471
fatty acid catabolic process	4.87e-10	9.31247
cellular lipid catabolic process	1.32e-09	8.87943
fatty acid metabolic process	1.73e-09	8.76195
lipid modification	2.16e-09	8.66555
single-organism metabolic process	4.56e-09	8.34104
fatty acid beta-oxidation	1.06e-08	7.97469
monocarboxylic acid catabolic process	1.86e-08	7.73049
organic acid catabolic process	2.58e-08	7.58838
carboxylic acid catabolic process	2.58e-08	7.58838
lipid catabolic process	4.91e-08	7.30892
lipid metabolic process	7.39e-08	7.13136
cellular lipid metabolic process	1.66e-07	6.77989
primary metabolic process	2.23e-07	6.6517
small molecule catabolic process	4.16e-07	6.38091
metabolic process	4.33e-07	6.36351
coenzyme metabolic process	9.93e-07	6.00305
cellular catabolic process	4.06e-06	5.39147
single-organism process	5.43e-06	5.2652
cellular metabolic process	8.22e-06	5.08513
catabolic process	1.34e-05	4.8729
organic substance metabolic process	1.36e-05	4.86646
acyl-CoA metabolic process	2.24e-05	4.64975
thioester metabolic process	2.24e-05	4.64975
neutral lipid metabolic process	3.85e-05	4.41454
acylglycerol metabolic process	3.85e-05	4.41454
single-organism cellular process	4.8e-05	4.31876
very long-chain fatty acid metabolic process	8.71e-05	4.05998
single-organism catabolic process	0.000113	3.94692
citrate metabolic process	0.000122	3.91364
tricarboxylic acid metabolic process	0.000123	3.91009
amino-acid betaine metabolic process	0.000129	3.88941
cofactor metabolic process	0.000195	3.70997
regulation of steroid metabolic process	0.000196	3.70774
response to hypoxia	0.000231	3.63639
response to decreased oxygen levels	0.000231	3.63639
tricarboxylic acid cycle	0.000245	3.61083
organic substance catabolic process	0.000265	3.57675
triglyceride metabolic process	0.000276	3.55909
response to oxygen levels	0.000385	3.41454
fatty acid beta-oxidation using acyl-CoA dehydrogenase	0.000459	3.33819
regulation of lipid biosynthetic process	0.000526	3.27901
acetyl-CoA metabolic process	0.000545	3.2636
very long-chain fatty acid catabolic process	0.000596	3.22475
tetrahydrofolate interconversion	0.000654	3.18442
flavonoid glucuronidation	0.000678	3.16877
cellular glucuronidation	0.000678	3.16877
flavonoid biosynthetic process	0.000678	3.16877
NAD metabolic process	0.000728	3.13787
sulfur compound metabolic process	0.000801	3.09637
long-chain fatty acid import	0.000803	3.09528
dicarboxylic acid metabolic process	0.000857	3.06702
folic acid-containing compound metabolic process	0.000891	3.05012
glutamine catabolic process	0.000978	3.00966
carbamoyl phosphate biosynthetic process	0.000978	3.00966
carbamoyl phosphate metabolic process	0.000978	3.00966
