# Supplementary material for: Interplay between hepatic mitochondria-associated membranes, lipid metabolism and caveolin-1 in mice
Source: Sci Rep. 2016 Jun 6;6:27351. doi: 10.1038/srep27351 (PMC4894368; doi:10.1038/srep27351)
Supplement: Supplementary Dataset 2 [file srep27351-s3.xls]

## Sheet: Changes MAM prot, WT vs. CAV1KO
GENE_ID	Protein name	Replicate 1	Replicate 2	SENSE	COG_ONTOLOGY	GOTERM_BP_FAT	GOTERM_CC_FAT	GOTERM_MF_FAT	INTERPRO	KEGG_PATHWAY	PIR_SUPERFAMILY	SMART	SP_PIR_KEYWORDS	UP_SEQ_FEATURE
E9PVW0	Major urinary proteins 11 and 8	-12.52	-8.41	WT>KO		GO:0006810, GO:0008150, GO:0005550, GO:0033574 response to testosterone, GO:0042738	GO:0036094, GO:0008392 arachidonic acid epoxygenase activity, GO:0008395 steroid hydroxylase activity
O35728	Cytochrome P450 4A14	-7.63	-3.1	WT>KO	Secondary metabolites biosynthesis, transport, and catabolism	GO:0055114~oxidation reduction	GO:0000267~cell fraction,GO:0005624~membrane fraction,GO:0005626~insoluble fraction,GO:0005783~endoplasmic reticulum,GO:0005792~microsome,GO:0019898~extrinsic to membrane,GO:0042598~vesicular fraction	GO:0005506~iron ion binding,GO:0009055~electron carrier activity,GO:0016713~oxidoreductase activity, acting on paired donors, with incorporation or reduction of molecular oxygen, reduced iron-sulfur protein as one donor, and incorporation of one atom of oxygen,GO:0018685~alkane 1-monooxygenase activity,GO:0020037~heme binding,GO:0043167~ion binding,GO:0043169~cation binding,GO:0046872~metal ion b…	IPR001128:Cytochrome P450,IPR002401:Cytochrome P450, E-class, group I,IPR017972:Cytochrome P450, conserved site,IPR017973:Cytochrome P450, C-terminal region	mmu00071:Fatty acid metabolism,mmu00590:Arachidonic acid metabolism,mmu00830:Retinol metabolism,mmu03320:PPAR signaling pathway,mmu04270:Vascular smooth muscle contraction	PIRSF000050:cytochrome P450 CYP4B1		endoplasmic reticulum,heme,iron,membrane,metal-binding,microsome,Monooxygenase,oxidoreductase,phosphoprotein	binding site:Heme (covalent; via 1 link),chain:Cytochrome P450 4A14,metal ion-binding site:Iron (heme axial ligand),modified residue,propeptide:Removed in mature form,sequence conflict
O88833	Cytochrome P450 4A10	-4.64	-3.08	WT>KO	Secondary metabolites biosynthesis, transport, and catabolism	GO:0006350~transcription,GO:0006351~transcription, DNA-dependent,GO:0006366~transcription from RNA polymerase II promoter,GO:0006631~fatty acid metabolic process,GO:0032774~RNA biosynthetic process,GO:0045449~regulation of transcription,GO:0055114~oxidation reduction	GO:0000267~cell fraction,GO:0000428~DNA-directed RNA polymerase complex,GO:0005624~membrane fraction,GO:0005626~insoluble fraction,GO:0005654~nucleoplasm,GO:0005665~DNA-directed RNA polymerase II, core complex,GO:0005783~endoplasmic reticulum,GO:0005792~microsome,GO:0016591~DNA-directed RNA polymerase II, holoenzyme,GO:0019898~extrinsic to membrane,GO:0030880~RNA polymerase complex,GO:0031974~mem…	GO:0003677~DNA binding,GO:0003899~DNA-directed RNA polymerase activity,GO:0004672~protein kinase activity,GO:0005506~iron ion binding,GO:0008270~zinc ion binding,GO:0009055~electron carrier activity,GO:0016713~oxidoreductase activity, acting on paired donors, with incorporation or reduction of molecular oxygen, reduced iron-sulfur protein as one donor, and incorporation of one atom of oxygen,GO:0…	IPR000268:RNA polymerases, N/8 Kd subunits,IPR000268:RNA polymerases, N/8 kDa subunit,IPR001128:Cytochrome P450,IPR002401:Cytochrome P450, E-class, group I,IPR002402:Cytochrome P450, E-class, group II,IPR012287:Homeodomain-related,IPR017972:Cytochrome P450, conserved site,IPR017973:Cytochrome P450, C-terminal region	mmu00071:Fatty acid metabolism,mmu00230:Purine metabolism,mmu00240:Pyrimidine metabolism,mmu00590:Arachidonic acid metabolism,mmu00830:Retinol metabolism,mmu03020:RNA polymerase,mmu03320:PPAR signaling pathway,mmu04270:Vascular smooth muscle contraction,mmu05016:Huntington's disease	PIRSF000050:cytochrome P450 CYP4B1,PIRSF005653:DNA-directed RNA polymerase II, RPB10/RpoN subunit type,PIRSF005653:RNA_pol_N/8_sub		chromoprotein,dna-directed rna polymerase,endoplasmic reticulum,heme,iron,membrane,metal-binding,metalloprotein,microsome,Monooxygenase,nucleus,oxidoreductase,Transcription,transmembrane protein,zinc	binding site:Heme (covalent; via 1 link),chain:Cytochrome P450 4A10,chain:DNA-directed RNA polymerases I, II, and III subunit RPABC5,metal ion-binding site:Iron (heme axial ligand),metal ion-binding site:Zinc,sequence conflict
P07724	Serum albumin	-4.63	-1.56	WT>KO		GO:0001897~cytolysis by symbiont of host cells,GO:0001906~cell killing,GO:0001907~killing by symbiont of host cells,GO:0007610~behavior,GO:0007622~rhythmic behavior,GO:0007623~circadian rhythm,GO:0009267~cellular response to starvation,GO:0009991~response to extracellular stimulus,GO:0010033~response to organic substance,GO:0010035~response to inorganic substance,GO:0010038~response to metal ion,…	GO:0005576~extracellular region,GO:0005578~proteinaceous extracellular matrix,GO:0005604~basement membrane,GO:0005615~extracellular space,GO:0031012~extracellular matrix,GO:0044420~extracellular matrix part,GO:0044421~extracellular region part	GO:0003677~DNA binding,GO:0005507~copper ion binding,GO:0008144~drug binding,GO:0008270~zinc ion binding,GO:0008289~lipid binding,GO:0015643~toxin binding,GO:0019825~oxygen binding,GO:0019842~vitamin binding,GO:0030170~pyridoxal phosphate binding,GO:0043167~ion binding,GO:0043169~cation binding,GO:0043498~cell surface binding,GO:0046872~metal ion binding,GO:0046914~transition metal ion binding,GO…	IPR000264:Serum albumin,IPR001703:Alpha-fetoprotein,IPR014760:Serum albumin, N-terminal			SM00103:ALBUMIN	carrier protein,cleavage on pair of basic residues,copper,direct protein sequencing,disulfide bond,duplication,lipid-binding,metal binding,metal-binding,phosphoprotein,plasma,repeat,Secreted,signal,zinc	chain:Serum albumin,disulfide bond,domain:Albumin 1,domain:Albumin 2,domain:Albumin 3,metal ion-binding site:Copper,metal ion-binding site:Zinc,modified residue,sequence conflict,signal peptide
E9Q5K4	Protein Cyp2c44	-4.23	-1.85	WT>KO		GO:0006805, GO:0019373, GO:0033574 response to testosterone	GO:0043231 intracellular membrane-bounded organelle
Q64459	Cytochrome P450 3A11	-4	-1.6	WT>KO	Secondary metabolites biosynthesis, transport, and catabolism	GO:0055114~oxidation reduction	GO:0000267~cell fraction,GO:0005624~membrane fraction,GO:0005626~insoluble fraction,GO:0005783~endoplasmic reticulum,GO:0005792~microsome,GO:0019898~extrinsic to membrane,GO:0042598~vesicular fraction	GO:0005506~iron ion binding,GO:0009055~electron carrier activity,GO:0016712~oxidoreductase activity, acting on paired donors, with incorporation or reduction of molecular oxygen, reduced flavin or flavoprotein as one donor, and incorporation of one atom of oxygen,GO:0020037~heme binding,GO:0043167~ion binding,GO:0043169~cation binding,GO:0046872~metal ion binding,GO:0046906~tetrapyrrole binding,G…	IPR001128:Cytochrome P450,IPR002402:Cytochrome P450, E-class, group II,IPR008072:Cytochrome P450, E-class, CYP3A,IPR017972:Cytochrome P450, conserved site,IPR017973:Cytochrome P450, C-terminal region	mmu00140:Steroid hormone biosynthesis,mmu00591:Linoleic acid metabolism,mmu00830:Retinol metabolism,mmu00980:Metabolism of xenobiotics by cytochrome P450,mmu00982:Drug metabolism,mmu00983:Drug metabolism	PIRSF000051:cytochrome P450 CYP3A5		chromoprotein,direct protein sequencing,electron transfer,endoplasmic reticulum,heme,iron,membrane,metal-binding,metalloprotein,microsome,Monooxygenase,oxidoreductase,transmembrane protein	chain:Cytochrome P450 3A11,metal ion-binding site:Iron (heme axial ligand)
Q8VCT4	Carboxylesterase 1D	-3.66	-1.72	WT>KO	Lipid metabolism	GO:0006637~acyl-CoA metabolic process,GO:0006732~coenzyme metabolic process,GO:0009636~response to toxin,GO:0051186~cofactor metabolic process	GO:0005783~endoplasmic reticulum,GO:0005788~endoplasmic reticulum lumen,GO:0031974~membrane-enclosed lumen,GO:0043233~organelle lumen,GO:0044432~endoplasmic reticulum part,GO:0070013~intracellular organelle lumen	GO:0004091~carboxylesterase activity,GO:0030339~fatty-acyl-ethyl-ester synthase activity	IPR002018:Carboxylesterase, type B,IPR019819:Carboxylesterase type B, conserved site,IPR019826:Carboxylesterase type B, active site	mmu00983:Drug metabolism	PIRSF005676:esterase, acetylcholinesterase type		direct protein sequencing,disulfide bond,endoplasmic reticulum,glycoprotein,hydrolase,serine esterase,signal	active site:Acyl-ester intermediate,active site:Charge relay system,chain:Carboxylesterase 3,disulfide bond,glycosylation site:N-linked (GlcNAc...),sequence conflict,short sequence motif:Prevents secretion from ER,signal peptide
P08226	Apolipoprotein E	-3.31	-2.08	WT>KO		GO:0001568~blood vessel development,GO:0001944~vasculature development,GO:0002021~response to dietary excess,GO:0003013~circulatory system process,GO:0003018~vascular process in circulatory system,GO:0006706~steroid catabolic process,GO:0006707~cholesterol catabolic process,GO:0006869~lipid transport,GO:0006873~cellular ion homeostasis,GO:0006874~cellular calcium ion homeostasis,GO:0006875~cellul…	GO:0005576~extracellular region,GO:0005615~extracellular space,GO:0005794~Golgi apparatus,GO:0005886~plasma membrane,GO:0009897~external side of plasma membrane,GO:0009986~cell surface,GO:0019897~extrinsic to plasma membrane,GO:0019898~extrinsic to membrane,GO:0031232~extrinsic to external side of plasma membrane,GO:0032994~protein-lipid complex,GO:0034358~plasma lipoprotein particle,GO:0034361~v…	GO:0001540~beta-amyloid binding,GO:0001871~pattern binding,GO:0005319~lipid transporter activity,GO:0005539~glycosaminoglycan binding,GO:0008034~lipoprotein binding,GO:0008047~enzyme activator activity,GO:0008201~heparin binding,GO:0008289~lipid binding,GO:0015248~sterol transporter activity,GO:0017127~cholesterol transporter activity,GO:0030246~carbohydrate binding,GO:0030247~polysaccharide bind…	IPR000074:Apolipoprotein A1/A4/E,IPR013326:Apolipoprotein/apolipophorin	mmu05010:Alzheimer's disease	PIRSF002367:apolipoprotein A-I		3d-structure,chylomicron,direct protein sequencing,hdl,heparin-binding,lipid binding,lipid transport,lipoprotein,phosphoprotein,repeat,Secreted,signal,transport,vldl	chain:Apolipoprotein E,helix,modified residue,region of interest:8 X 22 AA approximate tandem repeats,region of interest:Heparin-binding,region of interest:LDL receptor binding,repeat:1,repeat:2,repeat:3,repeat:4,repeat:5,repeat:6,repeat:7,repeat:8,sequence conflict,signal peptide,turn
Q5FW57	Glycine N-acyltransferase-like protein	-3.3	-2.39	WT>KO			GO:0005739~mitochondrion	GO:0016410~N-acyltransferase activity,GO:0047961~glycine N-acyltransferase activity	IPR010313:Glycine N-acyltransferase,IPR013652:Glycine N-acyltransferase, C-terminal,IPR015938:Glycine N-acyltransferase, N-terminal				acetylation,Acyltransferase,mitochondrion,transferase	chain:Glycine N-acyltransferase-like protein,modified residue
Q9R092	17-beta-hydroxysteroid dehydrogenase type 6	-3.26	-2.4	WT>KO		GO:0008202~steroid metabolic process,GO:0055114~oxidation reduction	GO:0000267~cell fraction,GO:0005624~membrane fraction,GO:0005626~insoluble fraction,GO:0005768~endosome,GO:0005783~endoplasmic reticulum,GO:0005792~microsome,GO:0042598~vesicular fraction	GO:0004303~estradiol 17-beta-dehydrogenase activity,GO:0004745~retinol dehydrogenase activity,GO:0016229~steroid dehydrogenase activity,GO:0033764~steroid dehydrogenase activity, acting on the CH-OH group of donors, NAD or NADP as acceptor,GO:0050327~testosterone 17-beta-dehydrogenase activity	IPR002198:Short-chain dehydrogenase/reductase SDR,IPR002347:Glucose/ribitol dehydrogenase,IPR016040:NAD(P)-binding domain		PIRSF006067:retinol dehydrogenase		endoplasmic reticulum,endosome,glycoprotein,lipid metabolism,membrane,microsome,nad,oxidoreductase,signal,steroid metabolism	active site:Proton acceptor,binding site:Substrate,chain:Hydroxysteroid 17-beta dehydrogenase 6,glycosylation site:N-linked (GlcNAc...),nucleotide phosphate-binding region:NAD,signal peptide
E9Q0G0	Protein 4932415D10Rik	-3.23	-2.15	WT>KO		GO:0008150, GO:0003674	GO:0005634
P16015	Carbonic anhydrase 3	-3.17	-1.71	WT>KO		GO:0006730~one-carbon metabolic process		GO:0004089~carbonate dehydratase activity,GO:0008270~zinc ion binding,GO:0016151~nickel ion binding,GO:0016836~hydro-lyase activity,GO:0043167~ion binding,GO:0043169~cation binding,GO:0046872~metal ion binding,GO:0046914~transition metal ion binding	IPR001148:Carbonic anhydrase, alpha-class, catalytic domain,IPR018338:Carbonic anhydrase, alpha-class, conserved site,IPR018441:Carbonic anhydrase, CA-III	mmu00910:Nitrogen metabolism	PIRSF001392:carbonate dehydratase		carbon-oxygen lyase,cytoplasm,direct protein sequencing,hydro-lyase,lyase,metal-binding,zinc	chain:Carbonic anhydrase 3,metal ion-binding site:Zinc; catalytic,sequence conflict
Q5FW60	Major urinary protein 20	-3.11	-2.93	WT>KO				GO:0005549~odorant binding,GO:0005550~pheromone binding	IPR000566:Lipocalin-related protein and Bos/Can/Equ allergen,IPR002345:Lipocalin,IPR002971:Mus/Rat 1 allergen,IPR012674:Calycin
Q91XY7	Protein Pcdhga11	-2.78	-1.62	WT>KO		GO:0007155~cell adhesion,GO:0007156~homophilic cell adhesion,GO:0016337~cell-cell adhesion,GO:0016339~calcium-dependent cell-cell adhesion,GO:0022610~biological adhesion	GO:0000267~cell fraction,GO:0005624~membrane fraction,GO:0005626~insoluble fraction,GO:0005886~plasma membrane,GO:0005887~integral to plasma membrane,GO:0005911~cell-cell junction,GO:0016021~integral to membrane,GO:0030054~cell junction,GO:0031224~intrinsic to membrane,GO:0031226~intrinsic to plasma membrane,GO:0044459~plasma membrane part	GO:0005509~calcium ion binding,GO:0043167~ion binding,GO:0043169~cation binding,GO:0046872~metal ion binding	IPR002126:Cadherin,IPR013164:Cadherin, N-terminal,IPR015492:Protocadherin gamma			SM00112:CA	calcium,cell adhesion,cell membrane,membrane,repeat,transmembrane
Q8JZK9	Hydroxymethylglutaryl-CoA synthase, cytoplasmic	-2.7	-1.55	WT>KO		GO:0006694~steroid biosynthetic process,GO:0006695~cholesterol biosynthetic process,GO:0006720~isoprenoid metabolic process,GO:0008202~steroid metabolic process,GO:0008203~cholesterol metabolic process,GO:0008299~isoprenoid biosynthetic process,GO:0008610~lipid biosynthetic process,GO:0016125~sterol metabolic process,GO:0016126~sterol biosynthetic process		GO:0004421~hydroxymethylglutaryl-CoA synthase activity,GO:0046912~transferase activity, transferring acyl groups, acyl groups converted into alkyl on transfer	IPR000590:Hydroxymethylglutaryl-coenzyme A synthase, active site,IPR010122:Hydroxymethylglutaryl-CoA synthase, eukaryotic,IPR013528:Hydroxymethylglutaryl-coenzyme A synthase, N-terminal,IPR013746:Hydroxymethylglutaryl-coenzyme A synthase C-terminal	mmu00072:Synthesis and degradation of ketone bodies,mmu00280:Valine, leucine and isoleucine degradation,mmu00650:Butanoate metabolism,mmu00900:Terpenoid backbone biosynthesis	PIRSF001368:3-hydroxy-3-methylglutaryl CoA synthase,PIRSF500081:3-hydroxy-3-methylglutaryl CoA synthase, eukaryotic type		acetylation,Cholesterol biosynthesis,cytoplasm,direct protein sequencing,lipid synthesis,phosphoprotein,Steroid biosynthesis,sterol biosynthesis,transferase	chain:Hydroxymethylglutaryl-CoA synthase, cytoplasmic,modified residue
P07758	Alpha-1-antitrypsin 1-1	-2.68	-1.56	WT>KO		GO:0002526~acute inflammatory response,GO:0006486~protein amino acid glycosylation,GO:0006487~protein amino acid N-linked glycosylation,GO:0006952~defense response,GO:0006953~acute-phase response,GO:0006954~inflammatory response,GO:0009100~glycoprotein metabolic process,GO:0009101~glycoprotein biosynthetic process,GO:0009611~response to wounding,GO:0009719~response to endogenous stimulus,GO:00097…	GO:0005576~extracellular region	GO:0004857~enzyme inhibitor activity,GO:0004866~endopeptidase inhibitor activity,GO:0004867~serine-type endopeptidase inhibitor activity,GO:0030414~peptidase inhibitor activity	IPR000215:Protease inhibitor I4, serpin	mmu04610:Complement and coagulation cascades	PIRSF001630:serpin	SM00093:SERPIN	acute phase,glycoprotein,protease inhibitor,Secreted,Serine protease inhibitor,signal	chain:Alpha-1-antitrypsin 1-1,glycosylation site:N-linked (GlcNAc...),region of interest:RCL,sequence conflict,signal peptide,site:Reactive bond
Q3V129	Serine/threonine-protein kinase ULK4	-2.64	-2.52	WT>KO		GO:0006468~protein amino acid phosphorylation,GO:0006793~phosphorus metabolic process,GO:0006796~phosphate metabolic process,GO:0016310~phosphorylation		GO:0000166~nucleotide binding,GO:0001882~nucleoside binding,GO:0001883~purine nucleoside binding,GO:0004672~protein kinase activity,GO:0004674~protein serine/threonine kinase activity,GO:0005524~ATP binding,GO:0017076~purine nucleotide binding,GO:0030554~adenyl nucleotide binding,GO:0032553~ribonucleotide binding,GO:0032555~purine ribonucleotide binding,GO:0032559~adenyl ribonucleotide binding	IPR000719:Protein kinase, core,IPR008271:Serine/threonine protein kinase, active site,IPR011989:Armadillo-like helical,IPR017441:Protein kinase, ATP binding site,IPR017442:Serine/threonine protein kinase-related				alternative splicing,atp-binding,kinase,nucleotide-binding,repeat,serine/threonine-protein kinase,transferase	active site:Proton acceptor,chain:Serine/threonine-protein kinase ULK4,compositionally biased region:Poly-Leu,domain:Protein kinase,repeat:HEAT 1,repeat:HEAT 2,repeat:HEAT 3,repeat:HEAT 4,repeat:HEAT 5,repeat:HEAT 6,repeat:HEAT 7,splice variant
P04939	Major urinary protein 3	-2.57	-2.58	WT>KO			GO:0005576~extracellular region	GO:0005549~odorant binding,GO:0005550~pheromone binding	IPR000566:Lipocalin-related protein and Bos/Can/Equ allergen,IPR002345:Lipocalin,IPR002971:Mus/Rat 1 allergen,IPR012674:Calycin		PIRSF002514:lipocalin,PIRSF500264:alpha-2u-globulin		disulfide bond,glycoprotein,pheromone-binding,Secreted,signal,transport	chain:Major urinary protein 3,disulfide bond,glycosylation site:N-linked (GlcNAc...),sequence conflict,signal peptide
Q9WU19	Hydroxyacid oxidase 1	-2.35	-2.9	WT>KO		GO:0055114~oxidation reduction	GO:0005777~peroxisome,GO:0042579~microbody	GO:0000166~nucleotide binding,GO:0003973~(S)-2-hydroxy-acid oxidase activity,GO:0009055~electron carrier activity,GO:0010181~FMN binding,GO:0016899~oxidoreductase activity, acting on the CH-OH group of donors, oxygen as acceptor,GO:0048037~cofactor binding,GO:0050662~coenzyme binding	IPR000262:FMN-dependent dehydrogenase,IPR008259:FMN-dependent alpha-hydroxy acid dehydrogenase, active site,IPR012133:Alpha-hydroxy acid dehydrogenase, FMN-dependent,IPR013785:Aldolase-type TIM barrel,IPR017934:FMN-dependent alpha-hydroxy acid dehydrogenase	mmu00630:Glyoxylate and dicarboxylate metabolism	PIRSF000138:Al-hdrx_acd_dh,PIRSF000138:alpha-hydroxy acid dehydrogenase, FMN-dependent		Flavoprotein,fmn,oxidoreductase,peroxisome	active site:Proton acceptor,binding site:FMN,binding site:Substrate,chain:Hydroxyacid oxidase 1,domain:FMN hydroxy acid dehydrogenase,nucleotide phosphate-binding region:FMN,short sequence motif:Microbody targeting signal
Q3U2P1	Protein transport protein Sec24A	-2.28	-1.6	WT>KO	Intracellular trafficking and secretion	GO:0006886~intracellular protein transport,GO:0006888~ER to Golgi vesicle-mediated transport,GO:0008104~protein localization,GO:0015031~protein transport,GO:0016192~vesicle-mediated transport,GO:0034613~cellular protein localization,GO:0045184~establishment of protein localization,GO:0046907~intracellular transport,GO:0048193~Golgi vesicle transport,GO:0070727~cellular macromolecule localization	GO:0000139~Golgi membrane,GO:0005783~endoplasmic reticulum,GO:0005789~endoplasmic reticulum membrane,GO:0005794~Golgi apparatus,GO:0012505~endomembrane system,GO:0012506~vesicle membrane,GO:0012507~ER to Golgi transport vesicle membrane,GO:0016023~cytoplasmic membrane-bounded vesicle,GO:0030117~membrane coat,GO:0030120~vesicle coat,GO:0030127~COPII vesicle coat,GO:0030133~transport vesicle,GO:003…	GO:0008270~zinc ion binding,GO:0043167~ion binding,GO:0043169~cation binding,GO:0046872~metal ion binding,GO:0046914~transition metal ion binding	IPR006895:Zinc finger, Sec23/Sec24-type,IPR006896:Sec23/Sec24 trunk region,IPR006900:Sec23/Sec24 helical region,IPR007123:Gelsolin region,IPR012990:Sec23/Sec24 beta-sandwich		PIRSF017225:vesicle coat complex COPII, subunit SEC24		alternative splicing,cytoplasm,endoplasmic reticulum,er-golgi transport,golgi apparatus,membrane,phosphoprotein,protein transport,transport	chain:Protein transport protein Sec24A,compositionally biased region:Pro-rich,modified residue,region of interest:Zinc finger-like,sequence conflict,splice variant
P54869	Hydroxymethylglutaryl-CoA synthase, mitochondrial	-2.14	-1.91	WT>KO		GO:0006694~steroid biosynthetic process,GO:0006695~cholesterol biosynthetic process,GO:0006720~isoprenoid metabolic process,GO:0007584~response to nutrient,GO:0008202~steroid metabolic process,GO:0008203~cholesterol metabolic process,GO:0008299~isoprenoid biosynthetic process,GO:0008610~lipid biosynthetic process,GO:0009719~response to endogenous stimulus,GO:0009725~response to hormone stimulus,G…	GO:0005739~mitochondrion,GO:0005740~mitochondrial envelope,GO:0005743~mitochondrial inner membrane,GO:0019866~organelle inner membrane,GO:0031090~organelle membrane,GO:0031966~mitochondrial membrane,GO:0031967~organelle envelope,GO:0031975~envelope,GO:0044429~mitochondrial part	GO:0004421~hydroxymethylglutaryl-CoA synthase activity,GO:0046912~transferase activity, transferring acyl groups, acyl groups converted into alkyl on transfer	IPR000590:Hydroxymethylglutaryl-coenzyme A synthase, active site,IPR010122:Hydroxymethylglutaryl-CoA synthase, eukaryotic,IPR013528:Hydroxymethylglutaryl-coenzyme A synthase, N-terminal,IPR013746:Hydroxymethylglutaryl-coenzyme A synthase C-terminal	mmu00072:Synthesis and degradation of ketone bodies,mmu00280:Valine, leucine and isoleucine degradation,mmu00650:Butanoate metabolism,mmu00900:Terpenoid backbone biosynthesis,mmu03320:PPAR signaling pathway	PIRSF001368:3-hydroxy-3-methylglutaryl CoA synthase,PIRSF500081:3-hydroxy-3-methylglutaryl CoA synthase, eukaryotic type		acetylation,carbon-carbon lyase,Cholesterol biosynthesis,coenzyme A,lipid synthesis,mitochondrion,oxo-acid-lyase,phosphoprotein,Steroid biosynthesis,sterol biosynthesis,transferase,transit peptide	chain:Hydroxymethylglutaryl-CoA synthase, mitochondrial,modified residue,sequence conflict,transit peptide:Mitochondrion
Q9QXZ6	Solute carrier organic anion transporter family member 1A1	-2.08	-2.14	WT>KO		GO:0006811~ion transport,GO:0006820~anion transport,GO:0015711~organic anion transport	GO:0000267~cell fraction,GO:0005624~membrane fraction,GO:0005626~insoluble fraction,GO:0005886~plasma membrane,GO:0005887~integral to plasma membrane,GO:0016021~integral to membrane,GO:0016323~basolateral plasma membrane,GO:0031224~intrinsic to membrane,GO:0031226~intrinsic to plasma membrane,GO:0044459~plasma membrane part	GO:0008509~anion transmembrane transporter activity,GO:0008514~organic anion transmembrane transporter activity	IPR004156:Organic anion transporter polypeptide OATP,IPR011497:Protease inhibitor, Kazal-type		PIRSF019602:PIRSF019602		glycoprotein,ion transport,membrane,transmembrane,transport	chain:Solute carrier organic anion transporter family member 1A1,domain:Kazal-like,glycosylation site:N-linked (GlcNAc...),transmembrane region
Q9DBM2	Peroxisomal bifunctional enzyme	-2.03	-1.77	WT>KO		GO:0006631~fatty acid metabolic process,GO:0006635~fatty acid beta-oxidation,GO:0006637~acyl-CoA metabolic process,GO:0006732~coenzyme metabolic process,GO:0009062~fatty acid catabolic process,GO:0016042~lipid catabolic process,GO:0016054~organic acid catabolic process,GO:0019395~fatty acid oxidation,GO:0030258~lipid modification,GO:0034440~lipid oxidation,GO:0044242~cellular lipid catabolic proc…	GO:0005739~mitochondrion,GO:0005777~peroxisome,GO:0042579~microbody	GO:0003857~3-hydroxyacyl-CoA dehydrogenase activity,GO:0004165~dodecenoyl-CoA delta-isomerase activity,GO:0004300~enoyl-CoA hydratase activity,GO:0016836~hydro-lyase activity,GO:0016860~intramolecular oxidoreductase activity,GO:0016863~intramolecular oxidoreductase activity, transposing C=C bonds,GO:0048037~cofactor binding,GO:0050662~coenzyme binding	IPR001753:Crotonase, core,IPR006108:3-hydroxyacyl-CoA dehydrogenase, C-terminal,IPR006176:3-hydroxyacyl-CoA dehydrogenase, NAD binding,IPR006180:3-hydroxyacyl-CoA dehydrogenase, conserved site,IPR013328:Dehydrogenase, multihelical,IPR016040:NAD(P)-binding domain,IPR018376:Enoyl-CoA hydratase/isomerase, conserved site	mmu00071:Fatty acid metabolism,mmu00280:Valine, leucine and isoleucine degradation,mmu00310:Lysine degradation,mmu00380:Tryptophan metabolism,mmu00410:beta-Alanine metabolism,mmu00640:Propanoate meabolism,mmu00650:Butanoate metabolism,mmu00903:Limonene and pinene degradation,mmu03320:PPAR signaling pathway			acetylation,fatty acid metabolism,Isomerase,lipid metabolism,lyase,multifunctional enzyme,nad,oxidoreductase,peroxisome	chain:Peroxisomal bifunctional enzyme,modified residue,region of interest:3-hydroxyacyl-CoA dehydrogenase,region of interest:Enoyl-CoA hydratase / isomerase,short sequence motif:Microbody targeting signal,site:Important for catalytic activity
Q6AW46	Carboxylesterase 5A	-1.87	-1.99	WT>KO	Lipid metabolism		GO:0005576~extracellular region	GO:0004091~carboxylesterase activity	IPR002018:Carboxylesterase, type B,IPR019819:Carboxylesterase type B, conserved site,IPR019826:Carboxylesterase type B, active site	mmu00983:Drug metabolism			disulfide bond,glycoprotein,hydrolase,Secreted,serine esterase,signal	active site:Acyl-ester intermediate,active site:Charge relay system,chain:Carboxylesterase 7,disulfide bond,glycosylation site:N-linked (GlcNAc...),signal peptide
P21614	Vitamin D-binding protein	-1.87	-1.78	WT>KO		GO:0006766~vitamin metabolic process,GO:0006775~fat-soluble vitamin metabolic process,GO:0008202~steroid metabolic process,GO:0042359~vitamin D metabolic process	GO:0005576~extracellular region,GO:0005615~extracellular space,GO:0044421~extracellular region part	GO:0003779~actin binding,GO:0005496~steroid binding,GO:0005499~vitamin D binding,GO:0008092~cytoskeletal protein binding,GO:0008289~lipid binding,GO:0019842~vitamin binding,GO:0051183~vitamin transporter activity	IPR000213:Vitamin D-binding protein,IPR000264:Serum albumin,IPR014760:Serum albumin, N-terminal,IPR015247:Vitamin D binding protein, domain III		PIRSF037608:vitamin D-binding protein	SM00103:ALBUMIN	actin binding,actin-binding,direct protein sequencing,disulfide bond,duplication,globulin,glycoprotein,liver,plasma,polymorphism,repeat,Secreted,signal,transport,vitamin d	chain:Vitamin D-binding protein,disulfide bond,domain:Albumin 1,domain:Albumin 2,domain:Albumin 3,glycosylation site:N-linked (GlcNAc...),sequence conflict,signal peptide
Q9JM62	Receptor expression-enhancing protein 6	-1.86	-1.8	WT>KO			GO:0016021~integral to membrane,GO:0031224~intrinsic to membrane		IPR004345:TB2/DP1 and HVA22 related protein		PIRSF017176:Dp1/Yop1,PIRSF500389:DP1		alternative splicing,membrane,transmembrane	chain:Receptor expression-enhancing protein 6,splice variant,transmembrane region
Q9QWR8	Alpha-N-acetylgalactosaminidase	-1.7	-1.85	WT>KO			GO:0000323~lytic vacuole,GO:0005764~lysosome,GO:0005773~vacuole	GO:0008456~alpha-N-acetylgalactosaminidase activity,GO:0015929~hexosaminidase activity,GO:0043167~ion binding,GO:0043169~cation binding	IPR000111:Glycoside hydrolase, clan GH-D,IPR002241:Glycoside hydrolase, family 27,IPR013780:Glycosyl hydrolase, family 13, all-beta,IPR013785:Aldolase-type TIM barrel	mmu00603:Glycosphingolipid biosynthesis,mmu04142:Lysosome	PIRSF001080:glycosyl hydrolase, Mel1p type		disulfide bond,glycoprotein,glycosidase,hydrolase,lysosome,phosphoprotein,signal	active site:Nucleophile,active site:Proton donor,binding site:Substrate,chain:Alpha-N-acetylgalactosaminidase,disulfide bond,glycosylation site:N-linked (GlcNAc...),modified residue,region of interest:Substrate binding,sequence conflict,signal peptide
E9Q3C1	Protein C2cd2	-1.63	-2.06	WT>KO			GO:0016021~integral to membrane,GO:0031224~intrinsic to membrane	integral component of membrane
Q03146	Epithelial discoidin domain-containing receptor	-1.6	-1.85	WT>KO		GO:0001558~regulation of cell growth,GO:0001763~morphogenesis of a branching structure,GO:0001952~regulation of cell-matrix adhesion,GO:0002009~morphogenesis of an epithelium,GO:0006468~protein amino acid phosphorylation,GO:0006793~phosphorus metabolic process,GO:0006796~phosphate metabolic process,GO:0007155~cell adhesion,GO:0007166~cell surface receptor linked signal transduction,GO:0007167~enz…	GO:0005886~plasma membrane,GO:0016021~integral to membrane,GO:0031224~intrinsic to membrane	GO:0000166~nucleotide binding,GO:0001882~nucleoside binding,GO:0001883~purine nucleoside binding,GO:0004672~protein kinase activity,GO:0004713~protein tyrosine kinase activity,GO:0004714~transmembrane receptor protein tyrosine kinase activity,GO:0005524~ATP binding,GO:0017076~purine nucleotide binding,GO:0030554~adenyl nucleotide binding,GO:0032553~ribonucleotide binding,GO:0032555~purine ribonuc…	IPR000421:Coagulation factor 5/8 type, C-terminal,IPR000719:Protein kinase, core,IPR001245:Tyrosine protein kinase,IPR002011:Receptor tyrosine kinase, class II, conserved site,IPR008266:Tyrosine protein kinase, active site,IPR017441:Protein kinase, ATP binding site		PIRSF038747:discoidin domain-containing receptor	SM00219:TyrKc,SM00231:FA58C	alternative splicing,ATP,atp-binding,disulfide bond,glycoprotein,kinase,membrane,nucleotide-binding,phosphoprotein,phosphotransferase,receptor,signal,transferase,transmembrane,tyrosine-protein kinase,tyrosine-specific protein kinase	active site:Proton acceptor,binding site:ATP,chain:Epithelial discoidin domain-containing receptor 1,compositionally biased region:Gly/Pro-rich,disulfide bond,domain:F5/8 type C,domain:Protein kinase,glycosylation site:N-linked (GlcNAc...),modified residue,nucleotide phosphate-binding region:ATP,signal peptide,splice variant,topological domain:Cytoplasmic,topological domain:Extracellular,transmem…
A2ANY6	Midasin	2.93	3.79	KO>WT	GO:0008152 metabolic process		GO:0045111 intermediate filament cytoskeleton
E9Q9F7	Protein Ccdc146	4.93	4.36	KO>WT		GO:0005814
G3UYJ9	Glutaredoxin domain-containing cysteine-rich protein 1	1.53	2.09	KO>WT
O55111	Desmoglein-2	1.56	1.83	KO>WT		GO:0007155~cell adhesion,GO:0007156~homophilic cell adhesion,GO:0016337~cell-cell adhesion,GO:0022610~biological adhesion,	GO:0005886~plasma membrane,GO:0005911~cell-cell junction,GO:0016021~integral to membrane,GO:0016327~apicolateral plasma membrane,GO:0030054~cell junction,GO:0030057~desmosome,GO:0031224~intrinsic to membrane,GO:0043296~apical junction complex,GO:0044459~plasma membrane part,GO:0070161~anchoring junction	GO:0005509~calcium ion binding,GO:0043167~ion binding,GO:0043169~cation binding,GO:0046872~metal ion binding	IPR002126:Cadherin,IPR009122:Desmosomal cadherin,IPR009123:Desmoglein,IPR015488:Desmoglein 2	mmu05412:Arrhythmogenic right ventricular cardiomyopathy (ARVC)		SM00112:CA	calcium,cell adhesion,cell junction,cell membrane,cleavage on pair of basic residues,glycoprotein,membrane,phosphoprotein,repeat,signal,transmembrane	chain:Desmoglein-2,domain:Cadherin 1,domain:Cadherin 2,domain:Cadherin 3,domain:Cadherin 4,glycosylation site:N-linked (GlcNAc...),modified residue,repeat:Desmoglein repeat 1,repeat:Desmoglein repeat 2,repeat:Desmoglein repeat 3,repeat:Desmoglein repeat 4,repeat:Desmoglein repeat 5,repeat:Desmoglein repeat 6,sequence conflict,signal peptide,topological domain:Cytoplasmic,topological domain:Extrac…
P27786	Steroid 17-alpha-hydroxylase/17,20 lyase	3.45	3.66	KO>WT	Secondary metabolites biosynthesis, transport, and catabolism	GO:0006694~steroid biosynthetic process,GO:0006704~glucocorticoid biosynthetic process,GO:0008202~steroid metabolic process,GO:0008211~glucocorticoid metabolic process,GO:0008610~lipid biosynthetic process,GO:0009636~response to toxin,GO:0010817~regulation of hormone levels,GO:0034754~cellular hormone metabolic process,GO:0042445~hormone metabolic process,GO:0042446~hormone biosynthetic process,G…	GO:0005739~mitochondrion,GO:0005783~endoplasmic reticulum,GO:0016021~integral to membrane,GO:0030424~axon,GO:0031224~intrinsic to membrane,GO:0042995~cell projection,GO:0043005~neuron projection,GO:0043025~cell soma	GO:0004508~steroid 17-alpha-monooxygenase activity,GO:0005506~iron ion binding,GO:0008395~steroid hydroxylase activity,GO:0009055~electron carrier activity,GO:0020037~heme binding,GO:0043167~ion binding,GO:0043169~cation binding,GO:0046872~metal ion binding,GO:0046906~tetrapyrrole binding,GO:0046914~transition metal ion binding	IPR001128:Cytochrome P450,IPR002401:Cytochrome P450, E-class, group I,IPR017972:Cytochrome P450, conserved site,IPR017973:Cytochrome P450, C-terminal region	mmu00140:Steroid hormone biosynthesis	PIRSF000045:cytochrome P450 CYP2D6		chromoprotein,electron transfer,heme,iron,lyase,membrane,metal-binding,metalloprotein,Monooxygenase,oxidoreductase,steroidogenesis,transmembrane protein	chain:Steroid 17-alpha-hydroxylase/17,20 lyase,metal ion-binding site:Iron (heme axial ligand)
P49710	Hematopoietic lineage cell-specific protein	2.24	2.4	KO>WT		GO:0001932~regulation of protein amino acid phosphorylation,GO:0001934~positive regulation of protein amino acid phosphorylation,GO:0002520~immune system development,GO:0008284~positive regulation of cell proliferation,GO:0009719~response to endogenous stimulus,GO:0009725~response to hormone stimulus,GO:0009967~positive regulation of signal transduction,GO:0010033~response to organic substance,GO…	GO:0005739~mitochondrion	GO:0017124~SH3 domain binding,GO:0019904~protein domain specific binding,GO:0032403~protein complex binding	IPR000108:Neutrophil cytosol factor 2,IPR001452:Src homology-3 domain,IPR003134:Hs1/Cortactin	mmu04530:Tight junction		SM00326:SH3	acetylation,mitochondrion,phosphoprotein,repeat,sh3 domain	chain:Hematopoietic lineage cell-specific protein,domain:SH3,modified residue,region of interest:Involved in HAX-1 binding,repeat:Cortactin 1,repeat:Cortactin 2,repeat:Cortactin 3,repeat:Cortactin 4; truncated
Q3UMF0	Cordon-bleu protein-like 1	2.03	1.52	KO>WT					IPR019025:Cordon-bleu domain				alternative splicing,phosphoprotein	chain:Cordon-bleu protein-like 1,compositionally biased region:Pro-rich,domain:WH2,modified residue,sequence conflict,short sequence motif:KKRRAP 1,short sequence motif:KKRRAP 2,splice variant
Q3UU96	Serine/threonine-protein kinase MRCK alpha	1.76	1.53	KO>WT	Cell division and chromosome partitioning,DNA replication, recombination, and repair	GO:0000226~microtubule cytoskeleton organization,GO:0006468~protein amino acid phosphorylation,GO:0006793~phosphorus metabolic process,GO:0006796~phosphate metabolic process,GO:0007010~cytoskeleton organization,GO:0007017~microtubule-based process,GO:0007097~nuclear migration,GO:0007242~intracellular signaling cascade,GO:0016310~phosphorylation,GO:0040023~establishment of nucleus localization,GO:…		GO:0000166~nucleotide binding,GO:0001882~nucleoside binding,GO:0001883~purine nucleoside binding,GO:0004672~protein kinase activity,GO:0004674~protein serine/threonine kinase activity,GO:0005083~small GTPase regulator activity,GO:0005524~ATP binding,GO:0008270~zinc ion binding,GO:0008289~lipid binding,GO:0017076~purine nucleotide binding,GO:0019992~diacylglycerol binding,GO:0030554~adenyl nucleot…	IPR000095:PAK-box/P21-Rho-binding,IPR000719:Protein kinase, core,IPR000961:AGC-kinase, C-terminal,IPR001180:Citron-like,IPR001849:Pleckstrin homology,IPR002219:Protein kinase C, phorbol ester/diacylglycerol binding,IPR002219:Protein kinase C-like, phorbol ester/diacylglycerol binding,IPR002290:Serine/threonine protein kinase,IPR008271:Serine/threonine protein kinase, active site,IPR014930:Myotoni…			SM00036:CNH,SM00109:C1,SM00133:S_TK_X,SM00220:S_TKc,SM00233:PH,SM00285:PBD	alternative splicing,atp-binding,coiled coil,cytoplasm,kinase,metal-binding,nucleotide-binding,phosphoprotein,serine/threonine-protein kinase,transferase,zinc,zinc-finger	active site:Proton acceptor,binding site:ATP,chain:Serine/threonine-protein kinase MRCK alpha,compositionally biased region:Ser-rich,domain:AGC-kinase C-terminal,domain:CNH,domain:CRIB,domain:PH,domain:Protein kinase,modified residue,nucleotide phosphate-binding region:ATP,sequence conflict,splice variant,zinc finger region:Phorbol-ester/DAG-type
Q5DTL9	Sodium-driven chloride bicarbonate exchanger	2.5	1.83	KO>WT		GO:0006486~protein amino acid glycosylation,GO:0006811~ion transport,GO:0006812~cation transport,GO:0006814~sodium ion transport,GO:0006820~anion transport,GO:0006885~regulation of pH,GO:0009100~glycoprotein metabolic process,GO:0009101~glycoprotein biosynthetic process,GO:0015672~monovalent inorganic cation transport,GO:0030001~metal ion transport,GO:0042592~homeostatic process,GO:0043413~biopol…	GO:0005886~plasma membrane,GO:0005887~integral to plasma membrane,GO:0016021~integral to membrane,GO:0016323~basolateral plasma membrane,GO:0031224~intrinsic to membrane,GO:0031226~intrinsic to plasma membrane,GO:0044459~plasma membrane part	GO:0008509~anion transmembrane transporter activity,GO:0015293~symporter activity,GO:0015297~antiporter activity,GO:0015300~solute:solute antiporter activity,GO:0015301~anion:anion antiporter activity,GO:0031402~sodium ion binding,GO:0031420~alkali metal ion binding,GO:0043167~ion binding,GO:0043169~cation binding,GO:0046872~metal ion binding	IPR003020:Bicarbonate transporter, eukaryotic,IPR003024:Sodium bicarbonate cotransporter,IPR011531:Bicarbonate transporter, C-terminal,IPR013769:Bicarbonate transporter, cytoplasmic,IPR018062:Helix-turn-helix, AraC type, subdomain 2,IPR018241:Anion exchange, conserved site		PIRSF002468:band 3-like protein		alternative splicing,antiport,cell membrane,ion transport,membrane,phosphoprotein,Sodium,Sodium transport,Symport,transmembrane,transport	chain:Sodium-driven chloride bicarbonate exchanger,modified residue,sequence conflict,splice variant,topological domain:Cytoplasmic,topological domain:Extracellular,transmembrane region
Q61646	Haptoglobin	4.09	1.59	KO>WT		GO:0006508~proteolysis	GO:0005576~extracellular region	GO:0004175~endopeptidase activity,GO:0004252~serine-type endopeptidase activity,GO:0008233~peptidase activity,GO:0008236~serine-type peptidase activity,GO:0017171~serine hydrolase activity,GO:0030492~hemoglobin binding,GO:0070011~peptidase activity, acting on L-amino acid peptides	IPR000436:Sushi/SCR/CCP,IPR001254:Peptidase S1 and S6, chymotrypsin/Hap,IPR001314:Peptidase S1A, chymotrypsin,IPR008292:Haptoglobin,IPR016060:Complement control module		PIRSF001137:haptoglobin	SM00020:Tryp_SPc,SM00032:CCP	disulfide bond,glycoprotein,hemoglobin-binding,Secreted,Serine protease homolog,signal,sushi	chain:Haptoglobin,chain:Haptoglobin alpha chain,chain:Haptoglobin beta chain,disulfide bond,domain:Peptidase S1,domain:Sushi,glycosylation site:N-linked (GlcNAc...),signal peptide
Q8BLI4	Dermatan-sulfate epimerase	5.55	4.17	KO>WT			GO:0016021~integral to membrane,GO:0031224~intrinsic to membrane	GO:0016854~racemase and epimerase activity,GO:0016857~racemase and epimerase activity, acting on carbohydrates and derivatives,GO:0047757~chondroitin-glucuronate 5-epimerase activity		mmu00532:Chondroitin sulfate biosynthesis			glycoprotein,Isomerase,membrane,signal,transmembrane	chain:Dermatan-sulfate epimerase,glycosylation site:N-linked (GlcNAc...),sequence conflict,signal peptide,transmembrane region
Q8BWQ1	UDP-glucuronosyltransferase 2A3	8.5	2.08	KO>WT			GO:0016021~integral to membrane,GO:0031224~intrinsic to membrane	GO:0015020~glucuronosyltransferase activity	IPR002213:UDP-glucuronosyl/UDP-glucosyltransferase	mmu00040:Pentose and glucuronate interconversions,mmu00053:Ascorbate and aldarate metabolism,mmu00140:Steroid hormone biosynthesis,mmu00150:Androgen and estrogen metabolism,mmu00500:Starch and sucrose metabolism,mmu00830:Retinol metabolism,mmu00860:Porphyrin and chlorophyll metabolism,mmu00980:Metabolism of xenobiotics by cytochrome P450,mmu00982:Drug metabolism,mmu00983:Drug metabolism	PIRSF005678:glucuronosyltransferase		glycoprotein,glycosyltransferase,membrane,signal,transferase,transmembrane	chain:UDP-glucuronosyltransferase 2A3,glycosylation site:N-linked (GlcNAc...),sequence conflict,signal peptide,topological domain:Cytoplasmic,topological domain:Extracellular,transmembrane region
Q8VC26	TLC domain-containing protein 2	1.8	1.89	KO>WT			GO:0016021~integral to membrane,GO:0031224~intrinsic to membrane		IPR006634:TRAM, LAG1 and CLN8 homology			SM00724:TLC	alternative splicing,membrane,transmembrane	chain:TLC domain-containing protein 2,domain:TLC,splice variant,transmembrane region
Q8VC69	Solute carrier family 22 member 6	3.53	2.18	KO>WT		GO:0006811~ion transport,GO:0006820~anion transport,GO:0010033~response to organic substance,GO:0014070~response to organic cyclic substance,GO:0015711~organic anion transport,GO:0031427~response to methotrexate,GO:0043252~sodium-independent organic anion transport,GO:0055085~transmembrane transport	GO:0005886~plasma membrane,GO:0005887~integral to plasma membrane,GO:0016021~integral to membrane,GO:0031224~intrinsic to membrane,GO:0031226~intrinsic to plasma membrane,GO:0044459~plasma membrane part	GO:0008509~anion transmembrane transporter activity,GO:0008514~organic anion transmembrane transporter activity,GO:0015347~sodium-independent organic anion transmembrane transporter activity	IPR004749:Organic cation transport protein,IPR011701:Major facilitator superfamily MFS-1				cell membrane,glycoprotein,membrane,transmembrane	chain:Solute carrier family 22 member 6,glycosylation site:N-linked (GlcNAc...),mutagenesis site,sequence conflict,topological domain:Cytoplasmic,topological domain:Extracellular,transmembrane region
Q91WP6	Serine protease inhibitor A3N	2.17	2.12	KO>WT		GO:0002526~acute inflammatory response,GO:0006952~defense response,GO:0006953~acute-phase response,GO:0006954~inflammatory response,GO:0009611~response to wounding,GO:0009719~response to endogenous stimulus,GO:0009725~response to hormone stimulus,GO:0010033~response to organic substance,GO:0034097~response to cytokine stimulus,GO:0043434~response to peptide hormone stimulus	GO:0005576~extracellular region	GO:0004857~enzyme inhibitor activity,GO:0004866~endopeptidase inhibitor activity,GO:0004867~serine-type endopeptidase inhibitor activity,GO:0030414~peptidase inhibitor activity	IPR000215:Protease inhibitor I4, serpin		PIRSF001630:serpin	SM00093:SERPIN	3d-structure,acute phase,glycoprotein,protease inhibitor,Secreted,Serine protease inhibitor,signal	chain:Serine protease inhibitor A3N,glycosylation site:N-linked (GlcNAc...),helix,region of interest:RCL,sequence conflict,signal peptide,site:Reactive bond,strand,turn
Q91WV7	Protein Slc3a1	8.85	1.79	KO>WT			GO:0005739~mitochondrion,GO:0005740~mitochondrial envelope,GO:0005743~mitochondrial inner membrane,GO:0019866~organelle inner membrane,GO:0031090~organelle membrane,GO:0031966~mitochondrial membrane,GO:0031967~organelle envelope,GO:0031975~envelope,GO:0044429~mitochondrial part	GO:0043167~ion binding,GO:0043169~cation binding	IPR006047:Glycosyl hydrolase, family 13, catalytic region,IPR006589:Glycosyl hydrolase, family 13, subfamily, catalytic region,IPR013781:Glycoside hydrolase, subgroup, catalytic core		PIRSF001076:alpha-glucosidase,PIRSF500020:amino acid transport protein, alpha-glucosidase-related	SM00642:Aamy
Q9CS74	Protein SGT1 homolog	1.7	3.97	KO>WT		GO:0006350~transcription,GO:0045449~regulation of transcription			IPR010770:SGT1				activator,cytoplasm,nucleus,phosphoprotein,Transcription,transcription regulation	chain:Protein SGT1 homolog,modified residue
Q9CXI3	DBH-like monooxygenase protein 1	6.9	2.45	KO>WT		GO:0006547~histidine metabolic process,GO:0006548~histidine catabolic process,GO:0006575~cellular amino acid derivative metabolic process,GO:0006576~biogenic amine metabolic process,GO:0006584~catecholamine metabolic process,GO:0009063~cellular amino acid catabolic process,GO:0009075~histidine family amino acid metabolic process,GO:0009077~histidine family amino acid catabolic process,GO:0009310~…	GO:0005783~endoplasmic reticulum,GO:0016021~integral to membrane,GO:0031224~intrinsic to membrane	GO:0004500~dopamine beta-monooxygenase activity,GO:0005507~copper ion binding,GO:0016715~oxidoreductase activity, acting on paired donors, with incorporation or reduction of molecular oxygen, reduced ascorbate as one donor, and incorporation of one atom of oxygen,GO:0043167~ion binding,GO:0043169~cation binding,GO:0046872~metal ion binding,GO:0046914~transition metal ion binding	IPR000323:Copper type II, ascorbate-dependent monooxygenase, N-terminal,IPR000945:Dopamine-beta-monooxygenase,IPR005018:DOMON related,IPR013050:DOMON,IPR014783:Copper type II, ascorbate-dependent monooxygenase, C-terminal,IPR014784:Copper type II, ascorbate-dependent monooxygenase-like, C-terminal		PIRSF037279:dopamine beta-monooxygenase	SM00664:DoH	copper,disulfide bond,endoplasmic reticulum,glycoprotein,membrane,metal-binding,Monooxygenase,oxidoreductase,signal,transmembrane	chain:DBH-like monooxygenase protein 1,disulfide bond,domain:DOMON,glycosylation site:N-linked (GlcNAc...),metal ion-binding site:Copper A,metal ion-binding site:Copper B,sequence conflict,signal peptide,topological domain:Lumenal,transmembrane region
Q9QUG9	RAS guanyl-releasing protein 2	2.21	3.54	KO>WT		GO:0007242~intracellular signaling cascade,GO:0007264~small GTPase mediated signal transduction,GO:0051056~regulation of small GTPase mediated signal transduction	GO:0000267~cell fraction,GO:0005624~membrane fraction,GO:0005626~insoluble fraction,GO:0005829~cytosol,GO:0005886~plasma membrane,GO:0019717~synaptosome,GO:0019898~extrinsic to membrane,GO:0030054~cell junction,GO:0042995~cell projection,GO:0044459~plasma membrane part,GO:0045202~synapse	GO:0005085~guanyl-nucleotide exchange factor activity,GO:0005509~calcium ion binding,GO:0008270~zinc ion binding,GO:0008289~lipid binding,GO:0019992~diacylglycerol binding,GO:0030695~GTPase regulator activity,GO:0043167~ion binding,GO:0043169~cation binding,GO:0046872~metal ion binding,GO:0046914~transition metal ion binding,GO:0060589~nucleoside-triphosphatase regulator activity	IPR000651:Guanine nucleotide exchange factor for Ras-like GTPases, N-terminal,IPR001895:Guanine-nucleotide dissociation stimulator CDC25,IPR002048:Calcium-binding EF-hand,IPR002219:Protein kinase C-like, phorbol ester/diacylglycerol binding,IPR008937:Ras guanine nucleotide exchange factor,IPR011992:EF-Hand type,IPR018247:EF-HAND 1,IPR018248:EF hand,IPR018249:EF-HAND 2,IPR019804:Ras guanine-nucleo…	mmu04010:MAPK signaling pathway,mmu04062:Chemokine signaling pathway		SM00054:EFh,SM00109:C1,SM00147:RasGEF,SM00229:RasGEFN	alternative splicing,calcium,cell junction,cell membrane,cell projection,cytoplasm,guanine-nucleotide releasing factor,membrane,metal-binding,phosphoprotein,repeat,synapse,Synaptosome,zinc,zinc-finger	calcium-binding region:1,calcium-binding region:2,chain:RAS guanyl-releasing protein 2,domain:EF-hand 1,domain:EF-hand 2,domain:N-terminal Ras-GEF,domain:Ras-GEF,modified residue,sequence conflict,splice variant,zinc finger region:Phorbol-ester/DAG-type
Q9R244	Short transient receptor potential channel 2	1.64	1.51	KO>WT		GO:0000012~single strand break repair,GO:0002118~aggressive behavior,GO:0002121~inter-male aggressive behavior,GO:0002124~territorial aggressive behavior,GO:0006259~DNA metabolic process,GO:0006281~DNA repair,GO:0006811~ion transport,GO:0006812~cation transport,GO:0006816~calcium ion transport,GO:0006873~cellular ion homeostasis,GO:0006874~cellular calcium ion homeostasis,GO:0006875~cellular meta…	GO:0000139~Golgi membrane,GO:0005635~nuclear envelope,GO:0005783~endoplasmic reticulum,GO:0005789~endoplasmic reticulum membrane,GO:0005794~Golgi apparatus,GO:0005886~plasma membrane,GO:0005902~microvillus,GO:0012505~endomembrane system,GO:0016021~integral to membrane,GO:0031090~organelle membrane,GO:0031224~intrinsic to membrane,GO:0031252~cell leading edge,GO:0031253~cell projection membrane,GO…	GO:0003677~DNA binding,GO:0003684~damaged DNA binding,GO:0005216~ion channel activity,GO:0005261~cation channel activity,GO:0005262~calcium channel activity,GO:0005509~calcium ion binding,GO:0005516~calmodulin binding,GO:0008289~lipid binding,GO:0015267~channel activity,GO:0015276~ligand-gated ion channel activity,GO:0019992~diacylglycerol binding,GO:0022803~passive transmembrane transporter acti…	IPR002110:Ankyrin,IPR002153:Transient receptor potential protein,IPR002706:DNA-repair protein Xrcc1, N-terminal,IPR005458:Transient receptor potential channel 2,IPR005821:Ion transport,IPR013555:Transient receptor potential II		PIRSF005528:transient receptor potential cation channel, subfamily C,PIRSF501000:transient receptor potential cation channel TRPC2	SM00248:ANK	alternative splicing,ank repeat,calcium,calcium channel,calcium transport,ion transport,ionic channel,membrane,receptor,repeat,transmembrane,transport	chain:Short transient receptor potential channel 2,compositionally biased region:Poly-Ser,repeat:ANK 1,repeat:ANK 2,repeat:ANK 3,sequence conflict,splice variant,topological domain:Cytoplasmic,topological domain:Extracellular,transmembrane region
Q9Z1G3	V-type proton ATPase subunit C 1	3.4	2.26	KO>WT		GO:0006091~generation of precursor metabolites and energy,GO:0006119~oxidative phosphorylation,GO:0006163~purine nucleotide metabolic process,GO:0006164~purine nucleotide biosynthetic process,GO:0006754~ATP biosynthetic process,GO:0006793~phosphorus metabolic process,GO:0006796~phosphate metabolic process,GO:0006811~ion transport,GO:0006812~cation transport,GO:0006818~hydrogen transport,GO:000914…	GO:0005886~plasma membrane,GO:0016469~proton-transporting two-sector ATPase complex,GO:0033176~proton-transporting V-type ATPase complex,GO:0033178~proton-transporting two-sector ATPase complex, catalytic domain,GO:0033180~proton-transporting V-type ATPase, V1 domain	GO:0008553~hydrogen-exporting ATPase activity, phosphorylative mechanism,GO:0015077~monovalent inorganic cation transmembrane transporter activity,GO:0015078~hydrogen ion transmembrane transporter activity,GO:0015399~primary active transmembrane transporter activity,GO:0015405~P-P-bond-hydrolysis-driven transmembrane transporter activity,GO:0015662~ATPase activity, coupled to transmembrane moveme…	IPR004907:ATPase, V1 complex, subunit C	mmu00190:Oxidative phosphorylation	PIRSF001280:F-type ATP synthase, gamma subunit/V-type ATPase, subunit C		acetylation,direct protein sequencing,Hydrogen ion transport,ion transport,transport	chain:V-type proton ATPase subunit C 1,modified residue,sequence conflict
Q9Z1P7	KN motif and ankyrin repeat domain-containing protein 3	2.18	1.81	KO>WT		GO:0010639~negative regulation of organelle organization,GO:0032231~regulation of actin filament bundle formation,GO:0032232~negative regulation of actin filament bundle formation,GO:0032956~regulation of actin cytoskeleton organization,GO:0032970~regulation of actin filament-based process,GO:0033043~regulation of organelle organization,GO:0044087~regulation of cellular component biogenesis,GO:00…			IPR002110:Ankyrin			SM00248:ANK	ank repeat,coiled coil,repeat	chain:KN motif and ankyrin repeat domain- containing protein 3,compositionally biased region:Poly-Ser,repeat:ANK 1,repeat:ANK 2,repeat:ANK 3,repeat:ANK 4,repeat:ANK 5
Q9Z2J0	Solute carrier family 23 member 1	5.92	1.73	KO>WT		GO:0006811~ion transport,GO:0006812~cation transport,GO:0006814~sodium ion transport,GO:0015672~monovalent inorganic cation transport,GO:0015849~organic acid transport,GO:0015882~L-ascorbic acid transport,GO:0030001~metal ion transport,GO:0030323~respiratory tube development,GO:0030324~lung development,GO:0035295~tube development,GO:0046942~carboxylic acid transport,GO:0051180~vitamin transport,G…	GO:0005886~plasma membrane,GO:0009925~basal plasma membrane,GO:0016021~integral to membrane,GO:0016323~basolateral plasma membrane,GO:0031224~intrinsic to membrane,GO:0044459~plasma membrane part,GO:0045178~basal part of cell	GO:0015229~L-ascorbic acid transporter activity,GO:0015293~symporter activity,GO:0031402~sodium ion binding,GO:0031420~alkali metal ion binding,GO:0043167~ion binding,GO:0043169~cation binding,GO:0046872~metal ion binding,GO:0051183~vitamin transporter activity	IPR006043:Xanthine/uracil/vitamin C permease		PIRSF005349:xanthine/uracil permease		glycoprotein,ion transport,membrane,phosphoprotein,Sodium,Sodium transport,Symport,transmembrane,transport	chain:Solute carrier family 23 member 1,glycosylation site:N-linked (GlcNAc...),modified residue,sequence conflict,transmembrane region
